# Supplementary material for: Ageing affects DNA methylation drift and transcriptional cell-to-cell variability in mouse muscle stem cells
Source: Nat Commun. 2019 Sep 25;10:4361. doi: 10.1038/s41467-019-12293-4 (PMC6761124; doi:10.1038/s41467-019-12293-4)
Supplement: Supplementary file 4 — Supplementary Data 1 [file 41467_2019_12293_MOESM4_ESM.xlsx]

## Sheet: Feuil1
Supplementary Data 1. Differentially expressed genes between cells from young and old mice
Gene Name	Lower bound	log2 fold change (old/young)	Upper bound	p-value
Sephs1	5.104	5.899	6.418	9.07e-10
Mtx2	5.196	5.868	6.449	9.07e-10
Cebpb	1.375	1.834	2.445	9.07e-10
Rpsa-ps10	-1.528	-1.223	-0.947	9.07e-10
Rplp0	-1.437	-1.253	-0.947	9.07e-10
Flnc	-2.72	-2.445	-1.62	9.07e-10
Emp1	-2.139	-1.864	-1.192	9.07e-10
Gm8730	0.856	1.192	1.498	9.07e-10
Lars2	-1.864	-1.467	-1.1	9.07e-10
Cd24a	5.104	5.838	6.266	9.07e-10
Spock1	-7.335	-6.541	-5.318	9.07e-10
Rnd1	5.471	6.113	6.602	9.07e-10
Egr1	-1.559	-1.131	-0.825	9.07e-10
Gm20417	-1.65	-1.314	-1.039	9.07e-10
Col4a6	-7.06	-5.991	-4.493	9.07e-10
Zfp36l1	-1.987	-1.253	-0.886	9.65e-10
Gm15564	-7.855	-7.305	-6.48	1.01e-09
Tk2	4.646	5.563	6.052	1.26e-09
Thnsl2	4.768	5.624	6.082	1.28e-09
Maz	4.524	5.593	6.296	1.28e-09
Dusp22	4.554	5.44	6.082	1.28e-09
Trim13	4.524	5.44	5.991	1.29e-09
Phkb	4.34	5.349	5.96	1.68e-09
Cdk5rap1	4.279	5.471	6.296	1.75e-09
Loh12cr1	4.248	5.349	6.052	1.82e-09
Lysmd2	4.126	5.318	6.021	2.11e-09
Zfp408	4.096	5.135	5.807	2.16e-09
Tmem126b	4.126	5.226	5.777	2.16e-09
Mdp1	4.096	5.226	5.868	2.16e-09
Zfp119b	4.096	5.288	5.838	2.16e-09
5730409E04Rik	3.912	5.349	5.868	2.32e-09
Pou5f2	3.912	5.288	5.868	2.34e-09
Rgs19	3.943	5.165	5.838	2.41e-09
Trim59	3.912	5.165	5.899	2.41e-09
S1pr1	3.882	5.165	5.807	2.41e-09
Zfp874b	3.882	5.135	5.807	2.41e-09
Parp10	3.973	5.196	5.838	2.41e-09
Dis3l	3.79	5.165	5.777	2.51e-09
4930583H14Rik	3.729	5.135	5.716	2.69e-09
Bbc3	3.79	4.951	5.654	2.69e-09
Cacng1	3.821	4.951	5.654	2.69e-09
Klhl28	3.668	5.135	5.777	2.69e-09
Inpp1	3.698	4.921	5.716	3e-09
Chrd	3.729	4.921	5.624	3e-09
Tlr2	3.545	5.135	5.746	3.25e-09
Prcp	3.607	4.89	5.563	3.25e-09
Ptpre	3.545	5.013	5.716	3.25e-09
Rab4a	3.576	4.86	5.654	3.36e-09
Coq4	3.545	4.86	5.654	3.47e-09
1110002N22Rik	3.515	4.982	5.654	3.47e-09
Cep76	3.545	4.89	5.624	3.49e-09
Prrx2	3.484	4.768	5.502	3.61e-09
Frrs1	3.209	5.196	5.777	3.61e-09
Pdlim3	3.362	5.074	5.716	3.61e-09
1700017B05Rik	3.301	5.135	5.777	3.61e-09
Pygo1	3.515	4.89	5.624	3.61e-09
Tab1	3.484	4.921	5.593	3.61e-09
Flad1	3.362	4.86	5.593	4.02e-09
Snip1	3.393	4.829	5.654	4.12e-09
Sdhaf1	3.423	4.646	5.502	4.12e-09
Srl	3.332	4.86	5.563	4.22e-09
6330408A02Rik	3.27	4.646	5.41	4.48e-09
Pddc1	3.148	4.799	5.502	4.48e-09
Zfp617	3.301	4.615	5.502	4.48e-09
Psmg3	3.209	4.646	5.44	4.52e-09
Eogt	3.087	4.86	5.593	4.77e-09
Nmnat2	3.118	4.676	5.44	5.28e-09
Tmtc4	3.056	4.676	5.532	5.86e-09
E130208F15Rik	3.056	4.371	5.349	6.28e-09
Trim21	3.24	4.585	5.44	6.28e-09
Gemin6	3.209	4.768	5.593	6.28e-09
Spin4	2.904	4.615	5.44	6.3e-09
Zfp606	2.842	4.921	5.563	6.64e-09
Ifit3	2.873	4.524	5.379	6.79e-09
Fn1	3.179	4.676	5.41	7.97e-09
Hgf	3.759	5.043	5.685	8.99e-09
Hvcn1	2.506	3.79	4.951	1.52e-08
Crispld2	-4.218	-3.179	-2.262	1.86e-08
Dgcr14	3.576	4.921	5.654	2.43e-08
Gm10371	-5.838	-0.581	-0.458	2.54e-08
1700056N10Rik	2.934	4.737	5.44	3.67e-08
Zfp758	4.034	5.165	5.777	6.02e-08
5730528L13Rik	3.943	5.104	5.807	6.54e-08
Zfp935	3.179	4.86	5.502	6.54e-08
Trim7	2.017	4.799	5.868	7.66e-08
Vipr2	3.179	4.89	5.532	8.75e-08
Pus10	3.484	4.982	5.685	1.11e-07
Mcph1	2.384	4.951	5.593	1.18e-07
Mvd	3.454	5.043	5.654	1.2e-07
3110021A11Rik	2.751	4.462	5.288	1.62e-07
Cgnl1	2.995	4.371	5.226	1.63e-07
Abcd1	5.043	5.838	6.296	1.91e-07
Apbb1	3.637	4.921	5.685	2.04e-07
Lmf1	4.432	5.41	6.021	2.05e-07
Sdf2l1	2.537	4.554	5.471	2.47e-07
Cdh20	3.27	4.615	5.532	2.57e-07
Col3a1	0.947	1.559	2.323	2.66e-07
AI597479	3.484	4.951	5.563	2.66e-07
Gm12184	3.821	6.113	6.541	3.59e-07
Zfp329	2.506	3.912	4.951	4.9e-07
Aifm2	3.423	5.104	5.716	5.18e-07
Sirt4	2.934	4.554	5.379	5.58e-07
Rps12	-1.161	-0.856	-0.581	5.58e-07
Asb13	4.371	5.379	5.96	5.58e-07
Rabl2	2.842	4.707	5.471	6.83e-07
Tmem189	0.917	1.498	3.423	8.47e-07
Sycp3	2.842	4.432	6.082	9.21e-07
Huwe1	-1.773	-1.314	-0.886	1.14e-06
Commd9	3.27	4.737	5.532	1.22e-06
Orai2	4.157	5.257	5.899	1.27e-06
Myo1d	-7.977	-7.152	-4.646	1.27e-06
Sparc	0.825	1.375	1.864	1.32e-06
Rps15a	-1.1	-0.825	-0.55	1.37e-06
Zmynd15	1.956	3.209	4.493	1.42e-06
Cxcl1	1.039	1.62	2.415	1.45e-06
Tmem61	1.987	4.279	5.226	1.52e-06
Rnasel	3.209	4.951	5.624	1.59e-06
BC002230	3.332	4.829	5.624	1.82e-06
Gm10135	1.161	2.506	3.943	1.95e-06
Snx24	3.515	4.89	5.716	1.95e-06
Bloc1s3	2.965	4.401	5.257	1.96e-06
Eif5a2	3.301	4.615	5.41	2.01e-06
Tmem22	2.751	4.829	5.532	2.39e-06
D0H4S114	1.161	1.864	3.148	2.53e-06
Ttll1	3.087	4.524	5.379	2.67e-06
Rfesd	2.812	4.585	5.471	2.89e-06
2700094K13Rik	3.332	4.676	5.593	3.13e-06
Ndufaf1	4.31	5.379	5.96	3.23e-06
Dcxr	3.026	4.371	5.226	3.68e-06
Ndrg1	-2.201	-1.589	-0.978	3.85e-06
Bahcc1	3.698	4.921	5.685	4.08e-06
Ttc7	2.384	3.729	4.951	4.17e-06
Rps21	-1.1	-0.825	-0.55	5.47e-06
Tet1	3.973	5.165	5.807	5.67e-06
AC122807.1	3.24	4.646	5.471	6.14e-06
Kbtbd5	2.659	4.615	5.349	6.14e-06
Armc9	4.004	5.135	5.807	6.36e-06
4921531C22Rik	1.681	4.462	5.41	6.57e-06
Itm2a	0.611	1.039	1.498	7.27e-06
Uevld	2.201	4.432	5.257	7.48e-06
Cnst	3.27	4.707	5.44	7.74e-06
Arhgap44	2.812	4.737	5.532	7.74e-06
Mrpl2	4.218	5.349	6.021	7.74e-06
Pex26	2.445	4.034	5.074	9.51e-06
Cxcl16	4.31	5.318	5.96	1.05e-05
Kdm6b	-1.712	-1.284	-0.825	1.66e-05
Rpl21-ps7	-2.904	-1.62	-1.039	1.78e-05
Ccl11	-8.466	-7.488	-2.904	1.88e-05
Gamt	5.685	6.541	7.152	1.93e-05
Zfp101	2.812	4.493	5.349	1.98e-05
Rab23	3.362	4.799	5.593	2.03e-05
Cyp26a1	-8.527	-7.702	-6.602	2.08e-05
Ears2	3.332	4.799	5.593	2.15e-05
Smarcal1	3.79	5.074	5.746	2.77e-05
AC132131.1	-6.816	-5.716	-3.607	2.87e-05
Nsdhl	4.401	5.41	5.991	3.02e-05
Lrrc61	-1.437	-1.039	-0.642	3.21e-05
Rps5	-1.07	-0.764	-0.489	3.41e-05
Ndrg4	0.795	4.737	5.44	3.79e-05
Gcc2	3.301	4.707	5.502	3.93e-05
Gm10275	-1.07	-0.764	-0.489	4.42e-05
Neurl1a	2.812	4.554	5.379	4.59e-05
Rpl12	-1.1	-0.795	-0.489	4.71e-05
Pax6	2.292	4.126	5.104	4.79e-05
Ppip5k1	4.157	5.196	5.868	5.08e-05
Tril	3.179	4.524	5.532	5.08e-05
Gm17035	-1.742	-1.284	-0.795	5.2e-05
Rgs16	4.157	5.196	5.868	5.23e-05
Tnfrsf21	4.157	5.288	6.021	5.23e-05
Gm16153	0.611	2.751	4.004	5.3e-05
Purg	0.672	3.912	4.921	5.73e-05
Layn	0.611	4.31	5.196	5.73e-05
Cklf	0.642	3.332	4.554	5.94e-05
Gas8	3.332	4.646	5.502	6.41e-05
Tnfaip2	4.646	5.593	6.113	7.03e-05
Tyk2	2.323	4.157	5.165	7.1e-05
Gm600	0.642	3.759	4.768	7.23e-05
Mfge8	5.196	6.755	7.335	7.43e-05
Ttpa	0.642	4.004	5.013	7.53e-05
Sik1	-2.017	-1.406	-0.825	8.46e-05
Timp3	-2.751	-1.773	-1.039	8.7e-05
Gm2895	-1.956	-1.375	-0.856	9.33e-05
Tspyl4	3.148	4.646	5.41	9.55e-05
Mtm1	2.995	4.951	5.654	0.000108805
Rplp2	-1.009	-0.703	-0.428	0.000109541
Gm2058	2.231	3.759	4.921	0.000109661
Rdh11	3.851	5.104	5.746	0.000117968
Thtpa	3.362	4.86	5.532	0.000119669
Mtap1a	0.55	4.462	5.226	0.000122168
5830403L16Rik	-1.375	-0.978	-0.611	0.000122961
A230065N10Rik	2.231	3.698	4.829	0.000129655
Rarres2	-1.437	-0.978	-0.581	0.000129806
Idh2	0.978	1.742	2.659	0.000148189
Ccdc162	0.52	4.615	5.349	0.000156515
Tbc1d22b	4.218	5.349	6.021	0.000162721
Tspan12	0.978	1.895	3.79	0.000166775
Kat8	3.973	5.165	5.899	0.00017746
Tmeff2	3.27	5.226	5.868	0.000182698
Mmp2	-3.515	-2.69	-1.498	0.000182698
Prune2	4.004	5.257	6.021	0.000182698
4933436C20Rik	1.987	4.157	5.135	0.000190005
Gm7008	-1.131	-0.795	-0.458	0.000190233
Glis3	-2.934	-2.048	-1.223	0.000192995
Dbn1	4.248	5.257	5.929	0.000209598
Trim8	3.026	6.877	7.366	0.000211763
Gm9887	2.965	5.899	6.51	0.000224703
Rpl21	-1.589	-1.1	-0.642	0.000231448
Gm13703	3.148	4.493	5.44	0.000231494
Greb1l	-7.427	-6.541	-5.043	0.000235462
Sh3d19	4.921	6.143	6.694	0.000235472
Pcbp2	-1.375	-0.947	-0.55	0.000243409
Tgif2	5.074	5.929	6.541	0.000253321
Tusc1	1.681	3.943	4.982	0.000265368
Nagk	3.851	5.043	5.746	0.000265368
Tmem206	2.781	4.34	5.288	0.000284842
Gm15829	2.017	3.332	4.646	0.000284947
C1rl	0.52	4.493	5.318	0.000300148
Pde4d	-1.314	-0.886	-0.52	0.000302734
Gm5148	-0.947	-0.642	-0.367	0.000311056
Plp1	0.458	4.34	5.288	0.000322943
Trim34a	1.987	3.484	4.768	0.00032769
Maff	-1.65	-1.161	-0.703	0.000330136
Tmem129	3.026	4.86	5.593	0.000341684
E330009J07Rik	3.27	4.951	5.654	0.000342228
Fam110b	3.637	5.074	5.746	0.000347205
Gltscr1	3.362	5.135	5.807	0.000348928
Tada2b	3.332	4.86	5.563	0.000378003
Slco3a1	3.087	4.951	5.624	0.000378003
Pnrc1	0.489	0.917	1.314	0.000393165
Gas1	0.795	1.528	2.445	0.000417916
Sorbs2	5.563	6.357	6.846	0.000420879
Ccnd1	1.253	2.353	4.218	0.00042171
Letmd1	3.79	5.013	5.777	0.000458095
Btg1	0.428	0.856	1.253	0.000466558
F2rl2	0.428	4.646	5.349	0.000485954
Camkk2	2.965	4.462	5.349	0.000487179
AL807777.1	-0.978	-0.672	-0.397	0.000492998
Nfat5	-1.375	-0.947	-0.52	0.000507164
Zfp518a	2.934	5.043	5.685	0.00052979
Rpl9-ps6	-0.917	-0.611	-0.367	0.000532361
Gm10401	4.31	5.624	6.51	0.000564994
Klhl25	2.934	4.401	5.318	0.00058055
1110001A16Rik	1.681	3.698	4.89	0.00058055
C4b	-3.912	-2.598	-1.498	0.000585053
Slc43a2	5.135	5.991	6.571	0.00058625
Casp7	3.118	4.585	5.41	0.000641719
Zfp958	2.812	4.86	5.532	0.000686961
E230016M11Rik	-1.406	-0.978	-0.55	0.000709066
4931406C07Rik	3.301	4.799	5.685	0.000739306
Rpap3	3.515	4.829	5.654	0.000754242
2310061I04Rik	2.598	4.432	5.288	0.000806428
Cnn3	0.397	0.764	1.131	0.000811935
Klhdc5	0.703	4.493	5.379	0.000835251
Rft1	3.882	5.41	5.929	0.000835251
Lrrc17	4.34	5.471	5.991	0.000876459
Wdr89	-1.009	-0.703	-0.397	0.000933381
Usp37	-2.109	-1.437	-0.795	0.00094764
Rnf135	0.367	4.89	5.502	0.00094764
Gxylt2	1.07	2.048	4.034	0.00096226
Hsp90aa1	-1.406	-0.672	-0.397	0.00104083
Zfp36l2	-1.926	-1.314	-0.764	0.00105529
Rpgrip1	3.332	5.165	6.021	0.00106382
E130304F04Rik	3.209	5.043	5.685	0.00110174
Morn1	-6.357	-5.318	-3.301	0.00115732
Snupn	3.759	5.104	5.746	0.00115771
Setd8	4.004	5.226	5.899	0.00116143
CT025645.1	-0.978	-0.672	-0.367	0.00122818
Siah1a	4.676	5.593	6.143	0.00124338
BC017643	3.759	5.318	5.929	0.00124338
Heatr5b	4.157	5.41	6.021	0.00129243
Myl12b	-1.1	-0.734	-0.397	0.00134407
2410091C18Rik	3.607	4.89	5.685	0.00134407
Rcan2	-2.842	-1.926	-1.039	0.00146977
Zfand1	4.187	5.593	6.174	0.00147294
Notch1	-2.537	-1.742	-0.856	0.00152768
Rps10	-0.917	-0.611	-0.336	0.00155293
Gm9843	-0.917	-0.642	-0.336	0.00155823
Sppl3	1.559	6.694	7.091	0.00158172
Pla2r1	4.187	5.257	5.929	0.00161455
Slc16a3	-4.004	-2.72	-1.528	0.00164564
Sulf1	-1.467	-0.947	-0.489	0.00165157
Ccne2	-6.174	-4.585	-2.598	0.00165157
H2-Q4	-2.262	-1.498	-0.856	0.00172141
Rps10-ps1	-0.947	-0.642	-0.367	0.00174488
CAAA01083517.2	2.904	4.432	5.318	0.00181422
Rpl7a	-0.917	-0.611	-0.336	0.00186796
Fam26e	-7.091	-6.266	-4.799	0.00187472
Thbs2	-3.607	-2.323	-1.161	0.00192892
Clptm1l	2.567	6.449	7.091	0.00205035
Shisa4	4.096	5.288	5.991	0.00205829
Zkscan14	3.362	4.799	5.593	0.0020714
Peg12	3.729	5.043	5.807	0.0020714
Fancf	2.965	4.829	5.563	0.00219999
Ikbkg	3.301	4.829	5.777	0.00220429
Adam19	3.943	5.165	5.868	0.00223848
Rpl35a	-1.009	-0.703	-0.367	0.00224531
Slc17a5	4.646	5.716	6.296	0.00238836
Fosb	-1.161	-0.764	-0.397	0.0024342
Ston1	2.384	3.882	4.951	0.00252254
Abhd13	4.096	5.288	5.991	0.00252708
Sort1	4.524	5.502	6.052	0.00261149
Elmo3	0.306	0.489	5.196	0.00262957
Wipi1	4.493	5.471	6.113	0.00262957
Pdzd11	4.462	5.471	6.082	0.00262957
RP24-308M3.1	1.895	3.24	4.799	0.00267223
Gm16933	1.956	3.668	4.829	0.00267223
Syde1	4.34	5.41	6.021	0.00271104
Hfe	4.279	5.379	5.96	0.00278682
Rpl31-ps8	-0.917	-0.611	-0.336	0.00278682
Tnfrsf12a	-1.039	-0.672	-0.367	0.00283742
Rhou	0.306	0.489	5.043	0.00302267
Rps17	-0.886	-0.581	-0.306	0.00302376
Kif3b	4.034	5.165	5.777	0.00303912
Trib1	-1.498	-1.039	-0.55	0.00304495
Gm12207	0.275	0.581	3.698	0.00306172
RP23-283O7.2	2.659	4.065	5.44	0.00306172
Plekha2	3.637	5.135	5.746	0.00308514
Lox	-2.934	-2.109	-1.07	0.00308728
Gm5617	2.873	4.34	5.44	0.00310093
Kcne4	-7.58	-6.724	-5.44	0.00315955
Hspa1b	-1.803	-1.131	-0.581	0.00316867
Nt5dc1	2.812	4.585	5.44	0.00321669
Cdk2ap1	3.056	6.48	7.03	0.00322745
Gm10159	-0.917	-0.611	-0.336	0.00322745
Arhgef12	-1.589	-1.07	-0.55	0.00324615
6720456H20Rik	2.995	4.585	5.502	0.00331153
Ripk2	4.126	5.471	6.113	0.00341732
4930563E22Rik	0.275	0.52	4.34	0.00341732
Zbtb8os	3.026	4.462	5.41	0.00348101
Ankrd54	4.921	5.899	6.388	0.00353431
Rarb	4.248	5.318	5.96	0.00354886
9130020K20Rik	3.943	5.074	6.021	0.00355568
Tctn1	4.248	5.349	6.021	0.00356319
Nrg4	3.484	4.829	5.807	0.00356319
Gm17352	-1.07	-0.734	-0.367	0.00356319
Rpl28	-0.886	-0.581	-0.306	0.00369869
Csk	2.72	4.524	5.288	0.00371905
Gm7536	-0.978	-0.642	-0.336	0.00375741
Rsad2	0.275	0.458	5.379	0.00381281
Ryk	5.196	6.296	6.846	0.00382718
1110067D22Rik	0.275	0.489	4.707	0.00382718
Papd5	4.218	5.379	6.021	0.00383208
AB041803	-4.279	-2.781	-1.467	0.00388938
N4bp2l1	3.668	5.165	5.838	0.00404645
Rbm24	2.781	4.554	5.41	0.0041038
Gm3435	2.751	4.248	5.226	0.0041038
Slco4a1	-8.161	-7.397	-2.537	0.00414039
Kank1	4.89	5.746	6.266	0.0042342
Rps27a-ps2	-0.856	-0.55	-0.275	0.00424168
Ccdc28a	2.934	4.493	5.379	0.00434084
Golph3l	4.096	5.379	5.929	0.00441847
Cxcl10	4.218	5.777	6.205	0.00445498
Tmem19	0.245	0.458	5.135	0.004483
Galnt10	0.245	0.489	4.86	0.00453046
Zfp512	3.882	5.257	5.868	0.0045363
1500011K16Rik	3.27	4.799	5.899	0.00456604
Ccdc8	3.362	4.951	5.685	0.00461932
Apoe	-1.131	-0.734	-0.367	0.00464532
Rp2h	4.951	5.777	6.266	0.00464532
Fgf2	-6.449	-4.86	-2.415	0.00465157
Large	2.934	4.524	5.41	0.00474343
Gm16835	-5.96	-4.432	-2.262	0.0047933
Peg10	-7.06	-6.143	-4.065	0.00495508
Fiz1	4.737	5.716	6.266	0.00500535
Zfp202	3.607	4.89	5.593	0.00500535
Spag1	2.292	4.432	5.318	0.00500604
Ctsh	3.851	5.104	5.777	0.00512474
Klc3	3.209	4.737	5.563	0.00513201
B3gnt9-ps	3.332	5.013	5.777	0.00513201
Ada	3.423	4.86	5.746	0.0051411
Gm5805	-0.886	-0.581	-0.306	0.0051411
Sdk2	0.245	0.458	5.379	0.00520065
Pygb	3.943	5.074	5.807	0.00539795
Zfr2	2.506	4.279	5.196	0.005471
Plekha6	-6.999	-6.205	-4.707	0.00563094
2310044G17Rik	2.629	4.401	5.379	0.00571428
Mpp7	-2.751	-1.773	-0.917	0.00573422
Serpina3n	-6.846	-6.052	-3.301	0.0057911
Cav1	0.428	1.009	1.528	0.00581217
Nos1ap	0.245	0.489	3.973	0.00590222
Slc52a2	3.515	4.951	5.716	0.00590688
Gm10073	-1.07	-0.734	-0.367	0.00593609
Pcdhb17	3.515	4.921	5.593	0.00615137
Hexdc	2.323	3.79	5.043	0.00620804
Fitm2	4.096	5.288	5.899	0.00626236
Pigb	4.585	5.685	6.357	0.00626236
Mboat2	4.218	5.257	5.868	0.00626236
AC242409.1	3.454	6.235	6.694	0.00626236
Ywhaz	-1.039	-0.672	-0.336	0.00626236
Ikzf4	-3.209	-2.292	-1.223	0.00628737
Hspbap1	3.821	5.074	5.838	0.00628737
Fam82a2	4.86	5.685	6.266	0.00642097
4930455C21Rik	4.126	5.257	6.082	0.00648249
Col5a3	0.764	1.742	3.423	0.00650641
Gramd3	4.554	5.502	6.082	0.00650641
Rbfa	4.279	5.44	6.082	0.00682312
Nck2	4.31	5.379	6.052	0.00703797
Sv2b	-7.61	-6.969	-2.048	0.00704079
Fn3krp	-7.03	-6.266	-3.973	0.00723171
Ltbp4	-1.681	-1.131	-0.55	0.00724702
Arf6	0.703	1.62	4.126	0.00724702
Mt1	-1.039	-0.672	-0.336	0.00757468
Gm9752	2.445	4.065	5.379	0.00757468
Usp46	3.393	4.921	5.716	0.00762243
Gm9846	-0.886	-0.581	-0.275	0.00762243
Unc119	3.515	4.89	5.685	0.00762243
Mbd1	-3.24	-2.048	-1.009	0.00762243
Gabre	-3.79	-2.323	-1.131	0.00762243
Ttf1	3.179	4.799	5.563	0.0076612
Ccdc130	1.803	4.218	5.165	0.0077516
Serpine1	-3.179	-2.109	-0.978	0.00783255
Fars2	4.371	5.41	5.96	0.00801939
0610010O12Rik	-4.371	-2.873	-1.467	0.00803424
Adarb1	-1.681	-1.1	-0.52	0.0080906
Sap30l	2.904	4.31	5.288	0.0080906
Trim23	4.615	5.624	6.235	0.0080906
Map2k6	2.904	4.86	5.532	0.00809665
Tpt1	-0.825	-0.52	-0.245	0.00810782
Il10rb	4.768	5.716	6.296	0.00815855
Snapc5	4.096	5.196	5.868	0.00817362
5430405H02Rik	3.79	5.104	6.021	0.00818407
Cbl	2.965	4.371	5.532	0.00818407
Pigc	4.279	5.349	5.899	0.00819235
Spry2	0.581	1.314	7.244	0.0082014
Ldoc1l	3.24	4.799	5.502	0.00824818
Vangl2	4.615	5.685	6.205	0.00836089
BC006779	-2.904	-1.864	-0.886	0.00846622
Maf	3.637	5.135	5.838	0.00846622
Rpp40	4.096	5.165	5.807	0.00847683
Rabac1	-1.284	-0.825	-0.397	0.00862764
Slc15a3	3.698	5.318	6.205	0.00881956
Ccl19	-7.06	-3.24	-1.62	0.00883782
Ablim1	4.585	5.777	6.449	0.00883782
Tspan17	4.218	5.349	6.082	0.00894464
Gm10399	0.825	3.087	4.432	0.00901635
Morn4	3.026	4.676	5.44	0.00902405
Mum1	4.034	5.257	5.929	0.00906344
Epha4	2.965	5.593	6.235	0.00908216
Gm13179	3.026	4.462	5.471	0.00908216
1190007F08Rik	2.659	4.371	5.288	0.00908216
Dot1l	-1.712	-1.131	-0.52	0.00908216
Mettl4	2.629	4.371	5.288	0.00908216
Gm15491	3.301	5.288	6.082	0.00908216
Nudt14	3.851	5.074	5.777	0.00910544
Stat3	-1.192	-0.764	-0.336	0.00913294
Mccc2	4.126	5.318	5.991	0.00918418
Klraq1	3.668	5.104	5.716	0.00918418
Plxna3	4.034	5.257	5.868	0.00918418
Zcchc10	4.096	5.379	5.991	0.00930454
Cxcl5	5.165	6.235	6.571	0.00932442
Rsph9	3.698	4.951	5.716	0.00951361
Eda	3.24	4.86	5.624	0.0096397
Casr	0.214	0.397	4.89	0.00966223
Gm10020	-1.1	-0.734	-0.336	0.00969017
Dusp19	-6.205	-5.043	-0.703	0.00970032
Gm15880	-6.602	-5.593	-3.423	0.00986177
1110059G10Rik	4.524	5.532	6.174	0.00992668
Glb1	4.004	5.257	5.868	0.0100676
Prtg	2.292	4.401	5.288	0.0101096
Ptx3	5.624	6.327	6.785	0.0102545
2510039O18Rik	3.973	5.226	5.868	0.0102545
AC128663.1	2.384	3.668	6.052	0.0102545
Cbll1	4.799	5.807	6.388	0.0102903
Rps8	-0.886	-0.581	-0.275	0.0103442
B3galt6	4.065	5.165	5.777	0.0103706
Timm22	4.921	5.654	6.205	0.0103706
Slc39a11	3.882	5.043	5.716	0.0103706
Cyth2	0.703	1.742	3.484	0.0103882
Syn3	-2.323	-1.589	-0.764	0.0103882
C1qtnf6	1.834	4.554	5.349	0.0104509
Ifngr2	4.585	5.563	6.174	0.0104668
Sacs	4.157	5.349	6.052	0.0105363
Gm11946	3.148	4.585	6.052	0.0107945
AU022252	2.567	4.401	5.318	0.0109002
Lrp4	0.183	0.397	4.799	0.0110917
Nek8	3.607	5.165	5.746	0.0114964
Eps8l3	2.048	4.004	5.013	0.0116003
Slc27a4	3.118	4.707	5.532	0.0117189
Spata6	3.148	4.707	5.532	0.0117518
Cux2	1.1	3.851	4.86	0.0117628
Helb	4.004	5.196	5.807	0.0117628
Fam82a1	3.087	4.676	5.471	0.0117628
Pts	3.912	5.104	5.777	0.0117807
Dmxl2	4.462	5.593	6.113	0.0118314
Acyp2	3.79	5.226	6.082	0.0118803
Gba2	3.607	4.982	5.777	0.0119983
Zfp27	1.65	4.646	5.44	0.0120191
Nr1i3	4.157	5.257	5.929	0.0120459
Tuba1b	-1.223	-0.795	-0.367	0.0120982
Chchd6	4.554	5.593	6.235	0.0121327
G6pc3	2.842	4.951	5.716	0.0123472
Rad51	2.995	4.646	5.654	0.0124789
Top1	-1.131	-0.703	-0.336	0.0124847
Ss18l1	2.506	4.462	5.288	0.0125613
Nucb2	1.956	4.646	5.44	0.012733
Tsc22d3	5.746	6.327	6.816	0.012733
Cand2	1.039	4.493	5.41	0.0128589
Cenpb	4.829	5.654	6.205	0.0131417
Zfp84	4.218	5.379	6.021	0.0131417
Bbs5	2.201	4.065	5.104	0.0132705
Wars2	2.537	4.462	5.288	0.0132705
Gm10288	-0.886	-0.581	-0.275	0.0132705
Gtf2h2	4.737	5.654	6.205	0.0132705
B230312A22Rik	4.432	5.624	6.205	0.0133303
Kctd7	-6.846	-6.021	-3.851	0.0133766
Pir	4.218	5.318	5.929	0.0134794
Zfp64	3.698	4.921	5.685	0.0134801
Nt5dc2	3.026	4.524	5.471	0.0137074
Aldh9a1	4.432	5.471	5.991	0.01372
Crls1	3.301	4.768	5.532	0.01372
Igfbp3	0.183	0.367	5.624	0.0137355
Slc41a1	-1.498	-0.978	-0.428	0.0137656
Lig1	0.183	0.397	4.432	0.0137656
Tomm40l	4.524	5.502	6.082	0.0138656
Cry2	-2.842	-1.834	-0.825	0.0138656
AC113287.1	-0.917	-0.611	-0.275	0.0138656
3830406C13Rik	4.31	5.471	6.113	0.0138656
Entpd7	0.183	0.367	5.165	0.0140438
Tmem110	4.187	5.379	5.929	0.0141767
Gtf3c1	1.589	6.052	6.571	0.0146924
E030013I19Rik	0.458	3.423	4.676	0.0147219
Iqcg	2.384	4.065	5.379	0.0147643
Kcnc2	-6.785	-5.807	-4.004	0.0147837
5730494M16Rik	4.432	5.44	6.082	0.0149178
Zbtb10	2.353	4.401	5.349	0.0149619
Jund	0.245	0.642	1.009	0.0149619
Dnajc19	1.223	6.724	7.152	0.0149655
Wdr55	4.462	5.563	6.143	0.0149655
Rpl31	-0.795	-0.52	-0.245	0.0149935
Lrp1	-1.65	-1.07	-0.489	0.015002
Pcdh9	1.192	4.707	5.44	0.0150298
Pcgf2	-6.266	-5.074	-2.72	0.0151794
Prkar2b	4.462	5.593	6.143	0.0151952
2610018G03Rik	-6.663	-5.593	-2.231	0.0152201
AC115807.1	1.498	2.537	4.737	0.0152275
Rccd1	3.301	5.226	5.807	0.0153543
Actr5	2.904	4.615	5.379	0.0154303
Hmcn2	-1.467	-0.886	-0.367	0.01565
Krcc1	1.926	6.388	6.938	0.0157045
Tmem91	2.17	3.882	5.013	0.0157045
Tead2	3.087	5.074	5.746	0.0157045
BC042782	-1.039	-0.672	-0.306	0.0157052
Serpine2	-3.729	-2.445	-1.161	0.0157238
0610007P22Rik	4.707	5.593	6.205	0.0157238
Trub2	3.087	4.921	5.777	0.0158747
Cecr5	1.895	3.912	4.982	0.0160339
Nqo2	3.607	4.921	5.654	0.0161016
Fbxl17	3.515	5.196	5.96	0.0161387
Rps26	-0.795	-0.489	-0.214	0.0162347
Btbd6	3.179	4.646	5.379	0.0162347
Vhl	4.768	5.654	6.205	0.0163051
Deb1	3.576	5.013	5.899	0.0163341
Mycbp	2.842	4.248	5.257	0.0163518
Tmem241	2.842	4.737	5.563	0.0163518
U2af2	-1.742	-1.1	-0.52	0.0166297
Rpl30	-0.795	-0.52	-0.214	0.0166297
Slc35c1	2.934	4.768	5.502	0.0166585
AI316807	2.842	5.471	6.235	0.0167249
Pde5a	3.484	5.013	5.716	0.0171022
Zfp113	3.393	4.89	5.624	0.0171022
Trim47	0.947	7.305	8.008	0.0173172
B230118H07Rik	3.759	5.013	5.716	0.0173546
Zmat3	3.607	4.982	5.685	0.0175247
Tuba4a	-2.995	-1.895	-0.886	0.017695
Rfc3	4.096	5.257	5.868	0.0179006
Zfp511	3.882	5.104	5.777	0.0179034
Tex2	3.576	4.951	5.807	0.0179149
Zfp959	4.585	5.563	6.052	0.0179245
Rpgr	0.856	4.829	5.563	0.0179245
Eno2	0.703	4.401	5.288	0.0180482
C1qtnf3	0.581	1.437	2.476	0.0180482
Rpl26	-0.825	-0.52	-0.214	0.0180655
Sf3b1	-1.192	-0.703	-0.306	0.0181054
5430417L22Rik	3.179	4.737	5.746	0.0181054
Zfp420	3.209	5.288	5.899	0.0181076
Rpsa	-0.886	-0.55	-0.245	0.0181076
Lix1l	3.851	5.257	5.929	0.0181355
Wdr73	4.187	5.379	5.991	0.0181355
Dpt	0.245	0.672	1.131	0.0182587
Ptgr2	2.048	6.082	6.663	0.0182587
Pinx1	2.659	4.248	5.135	0.0182587
C4a	-6.48	-4.799	-2.476	0.0182587
Ptms	0.336	0.947	2.109	0.0183415
4921523A10Rik	0.672	4.187	5.288	0.0183415
Rpl36a	-0.825	-0.52	-0.214	0.0183431
Fus	-1.1	-0.703	-0.306	0.0183622
Jub	2.353	4.401	5.257	0.0184242
Ctf1	3.607	4.982	5.716	0.0184302
Gm10244	1.681	2.904	4.676	0.0184471
Irgm2	-3.423	-2.201	-0.978	0.0184589
Coch	-2.751	-1.773	-0.764	0.0184589
Ppwd1	2.72	4.646	5.44	0.0184589
Sf3a3	2.109	6.021	6.632	0.0184836
Stoml1	3.301	4.951	5.654	0.0186031
Gemin4	0.489	4.982	5.654	0.0186031
Gtf2e1	0.153	0.336	5.593	0.0186031
Ppargc1a	3.607	5.165	5.777	0.018621
3222401L13Rik	0.703	4.737	5.502	0.018633
Cul7	4.493	5.593	6.235	0.0186494
Gpsm2	2.476	5.288	5.929	0.0186543
AC093356.1	1.437	2.445	4.524	0.0187357
Lyrm2	2.659	4.126	5.226	0.0188127
Rabep2	2.537	5.654	6.296	0.0191356
Cd1d1	3.912	5.349	5.96	0.0191413
Tsen15	4.493	5.593	6.143	0.0193578
Rps15	-0.825	-0.489	-0.214	0.0193578
Baz1a	-1.742	-1.131	-0.489	0.0193578
Fance	3.943	5.135	5.777	0.0195554
Pnrc2	0.672	1.712	2.842	0.0197224
Thumpd3	2.445	5.685	6.235	0.0198921
Itpr1	-2.598	-1.712	-0.734	0.0200901
Fam126b	4.401	5.41	5.929	0.0200933
Sepn1	2.598	5.838	6.449	0.0200933
Gm15559	1.864	3.729	4.982	0.0200933
Amz1	2.751	4.34	5.502	0.0200933
Syp	0.642	4.126	5.043	0.0200933
Gm15612	4.371	5.96	6.602	0.0201138
Ercc4	3.454	4.829	5.593	0.0201402
Gm13372	2.567	4.401	5.593	0.0201597
Crlf1	0.275	0.703	1.07	0.0201597
Thop1	4.921	5.868	6.357	0.0201597
Brd2	-1.192	-0.734	-0.306	0.0201597
Gm11808	-0.825	-0.52	-0.245	0.0204813
Capn5	3.209	5.257	6.021	0.0204813
Son	-0.947	-0.581	-0.245	0.0204813
Kcns3	4.462	5.532	6.021	0.0207045
Tmem88b	0.611	4.707	5.532	0.0208901
Triap1	3.821	5.013	5.838	0.0208901
Pik3r3	2.995	4.707	5.471	0.0210318
Lamc3	-2.292	-1.345	-0.55	0.021055
Mrpl22	4.31	5.318	5.991	0.021055
Cdyl	4.646	5.624	6.205	0.021055
Emilin2	3.393	4.921	5.654	0.021055
Rnase4	-3.332	-1.926	-0.825	0.0210974
BC065397	3.759	5.196	5.807	0.0212307
Srrm2	-1.039	-0.642	-0.275	0.0214641
Whsc2	4.737	5.716	6.327	0.0214894
Csnk2a2	2.934	5.44	6.143	0.0217079
Srrm1	-1.223	-0.734	-0.306	0.0217551
Atp5s	3.729	4.951	5.624	0.0217551
2005-03-01	0.672	1.742	2.965	0.0217551
Cstf1	4.034	5.165	5.868	0.0218808
0610043K17Rik	2.231	3.821	4.921	0.0218808
Gna12	4.737	6.021	6.541	0.0218808
Zfp398	3.821	5.135	5.777	0.0218808
Gm15890	0.52	3.27	4.646	0.0218808
5830462I19Rik	3.332	4.799	5.624	0.0218808
Rhobtb1	0.764	4.371	5.318	0.0218808
AC153153.2	-0.886	-0.581	-0.245	0.0218808
Utp23	3.515	4.951	5.593	0.0218808
1700037C18Rik	3.851	5.838	6.48	0.0218808
Zfp414	2.812	4.31	5.349	0.022067
Thsd7a	-7.274	-2.476	-1.192	0.0221197
Prg4	1.62	3.27	4.646	0.0223164
Plbd1	5.013	5.929	6.48	0.0223983
Pdgfrl	0.611	1.712	2.72	0.0223983
Sap25	3.362	4.676	5.685	0.0224271
Micall2	4.218	5.44	6.021	0.0225529
AC125170.1	1.834	5.991	6.541	0.0225529
Gm8378	-6.449	-5.41	-0.55	0.0225592
Cebpa	0.642	1.773	3.576	0.0226578
Snx3	0.458	1.253	2.292	0.0226783
Fam57a	3.362	4.982	5.654	0.0226783
Mcat	3.301	5.104	5.746	0.0230283
Sf1	-1.1	-0.672	-0.275	0.0230337
1700019G06Rik	4.462	5.502	6.143	0.0232158
Abhd2	-1.467	-0.917	-0.367	0.0233203
Rps13	-0.825	-0.52	-0.214	0.0233203
Cln5	4.799	5.777	6.388	0.0233203
Fnip2	3.118	4.86	5.624	0.023451
Itpk1	3.637	5.074	5.716	0.0235801
Tbc1d9	-5.838	-4.31	-1.987	0.0237305
Zfand5	0.214	0.611	0.978	0.0237305
Rpl38	-0.856	-0.52	-0.214	0.0239035
2210411M09Rik	0.703	3.026	4.524	0.0239395
Mrpl48	-1.192	-0.764	-0.336	0.023946
Cox15	2.873	4.737	5.502	0.024113
Tpm3	-1.009	-0.642	-0.275	0.024218
Ifngr1	0.642	1.742	3.209	0.0242531
Med8	2.537	5.165	5.868	0.0243581
Susd5	0.795	4.279	5.165	0.0243651
Gca	-6.694	-5.593	-3.118	0.0244335
Cox6a1	-0.947	-0.581	-0.245	0.0244335
Gm10116	-1.039	-0.672	-0.275	0.0244335
Me2	3.362	4.829	5.563	0.0244335
Epha2	3.943	5.074	5.746	0.0245391
Bbs9	3.484	4.799	5.593	0.024645
Zfyve26	-6.755	-5.838	-2.231	0.0248926
Ttc8	4.615	5.532	6.174	0.0248926
1110004E09Rik	3.912	5.165	5.991	0.0249849
Stx3	-6.663	-5.746	-1.712	0.0253369
BC003266	3.912	5.104	5.777	0.0255593
2810001G20Rik	0.642	4.462	5.288	0.0256041
Cyp4f13	2.812	4.462	5.41	0.0256041
Spon1	-6.266	-5.41	-1.284	0.0256159
Cluap1	3.484	5.074	5.716	0.0256159
Zfp521	1.834	5.471	6.052	0.0258337
Zfp719	4.524	5.593	6.082	0.0258649
Grin3b	0.611	2.72	4.31	0.0258649
Zfp316	0.122	0.306	5.532	0.0258787
Rufy1	3.943	5.135	5.838	0.0261632
Nudt13	3.607	5.165	5.838	0.0261632
Anapc13	1.712	4.004	5.899	0.0262923
Stk39	-6.266	-0.581	-0.367	0.0263015
Col6a1	0.52	1.406	2.598	0.0265736
Gmip	3.179	4.829	5.593	0.0266138
Rac1	0.367	0.978	1.742	0.0266145
Fbxo22	4.615	5.746	6.296	0.0266672
Nrcam	-6.663	-5.685	-2.659	0.0267639
Pccb	3.454	5.135	5.899	0.0271228
Zkscan17	4.86	5.868	6.449	0.0271228
Rplp1	-0.764	-0.458	-0.183	0.0275214
Etfdh	2.109	6.143	6.632	0.02766
Olfm2	3.056	4.829	5.624	0.0276836
Hpcal1	4.951	5.807	6.357	0.0276836
2003-03-01	-6.113	-2.965	-1.192	0.0276836
Vsig10	3.026	6.021	6.694	0.0276942
Zfp358	1.773	4.676	5.44	0.0276942
Ascc1	3.24	4.921	5.624	0.0276942
Gdf6	4.004	5.318	5.899	0.0277251
Reep4	0.703	4.982	5.654	0.0277251
Hint3	3.026	4.462	5.44	0.0278622
Msh3	3.759	5.013	5.807	0.0278714
1110058L19Rik	2.812	4.31	5.165	0.0278771
Ptplad2	0.611	4.585	5.471	0.0278771
Mxi1	4.707	5.685	6.205	0.0278771
Tra2a	-1.498	-0.978	-0.397	0.0278778
Rhebl1	0.611	4.462	5.349	0.028059
A430110N23Rik	1.284	6.571	7.091	0.028195
St3gal6	2.567	5.318	5.96	0.028369
Atp6v0e2	4.89	5.654	6.205	0.0284034
Gm16124	2.384	4.31	5.624	0.0284034
Ttl	4.371	5.593	6.143	0.0287209
1110034A24Rik	2.842	4.799	5.624	0.0287209
Cwf19l1	3.301	4.737	5.502	0.0287209
Slc25a19	3.821	5.135	5.777	0.0289325
Nans	3.668	4.982	5.807	0.0290835
Gm15956	-6.082	-5.013	-0.428	0.0290835
Tceal5	2.537	4.126	5.196	0.0290874
Gm15247	2.353	4.034	5.349	0.0290874
Gm10136	0.245	0.52	4.126	0.0291762
Prss23	4.676	5.716	6.266	0.0291983
Fam131a	-7.183	-6.418	-0.642	0.029216
Fuca2	4.065	5.288	5.868	0.0292589
Spata13	3.943	5.318	5.899	0.0296626
Serf1	2.262	3.943	5.074	0.0298098
Dnajc24	1.987	6.021	6.602	0.0300412
Rps19	-0.734	-0.458	-0.183	0.0300412
1700064E03Rik	-3.362	-1.681	-0.764	0.0300412
Rasl11b	3.484	4.921	5.593	0.0300439
Nrtn	3.27	4.737	5.502	0.0301456
Rps12-ps3	-1.375	-0.886	-0.367	0.0301932
Rps25	-0.764	-0.458	-0.183	0.0303754
Galntl1	4.554	5.502	6.113	0.0303754
Ccdc93	4.371	5.532	6.143	0.030422
1810030N24Rik	2.812	4.401	5.41	0.031499
Fau	-0.764	-0.458	-0.183	0.0315294
Gcom1	0.52	1.559	3.27	0.0315715
Rabif	3.393	5.104	5.746	0.0316724
Limk1	3.087	4.768	5.532	0.0316724
Fam83g	-6.724	-5.807	-3.423	0.0316724
Gm10801	0.825	1.926	3.332	0.0317873
Naa40	3.026	4.646	5.44	0.0317873
Znf512b	3.515	5.013	5.838	0.0317976
Aptx	4.585	5.685	6.266	0.0317976
Lrrc8b	3.179	4.676	5.532	0.0317976
Optn	3.821	5.165	5.807	0.0320701
Pdf	2.567	5.899	6.388	0.0320701
Nradd	1.65	5.899	6.449	0.0320701
Erlec1	1.803	5.593	6.205	0.0320701
Rps24	-0.795	-0.489	-0.183	0.0320701
Sh3bgr	3.179	4.585	5.41	0.0320701
Hps1	1.284	4.218	5.135	0.0323814
Ppm1l	-7.397	-6.571	-1.559	0.0323978
Pla2g12a	3.454	5.288	5.929	0.0325396
Rfwd2	1.345	6.327	6.908	0.032583
Zfp943	4.004	5.226	5.899	0.032676
Rad50	3.912	5.074	5.777	0.0328842
Kremen1	-1.467	-0.886	-0.336	0.032995
Tbc1d13	4.065	5.379	5.929	0.0331015
Vps33b	3.821	5.196	5.838	0.0331063
Incenp	0.214	0.458	4.432	0.0331063
Sfpq	-1.07	-0.672	-0.245	0.0333743
Tgfbrap1	3.912	5.104	5.899	0.0335024
Alg6	2.904	4.982	5.716	0.0335881
AC151712.4	0.122	0.336	0.856	0.0337442
Ppic	0.734	6.877	7.549	0.034547
Ift52	4.157	5.349	5.991	0.0345949
Bcl2l12	0.703	4.462	5.41	0.0346205
Scrn1	2.415	4.157	5.135	0.0347745
C1s	-7.121	-6.235	-1.498	0.0349798
Fstl3	-2.812	-1.712	-0.642	0.0349798
Praf2	4.248	5.257	5.899	0.0349798
Polr3c	3.882	5.165	5.868	0.0354567
Rbmx2	3.637	4.951	5.654	0.0355444
Pnkp	4.371	5.44	5.991	0.0355624
Taf6	3.821	5.288	5.899	0.0356086
Dopey2	-3.515	-2.078	-0.825	0.0356166
Neurl4	-6.418	-5.349	-0.734	0.0357741
Wnk1	-1.712	-1.1	-0.428	0.0358319
Chrna1	0.611	1.834	3.668	0.0360226
Stradb	3.087	5.043	5.685	0.0360829
Enpep	0.275	0.458	5.471	0.0361134
Dcaf17	0.825	4.493	5.379	0.0361513
Nexn	3.607	5.104	6.021	0.0361513
Slain2	0.795	2.445	6.021	0.0362961
Gm15819	1.498	2.842	4.524	0.0363139
Wash	2.537	4.279	5.257	0.0368097
Map2k5	3.973	5.44	6.052	0.0369001
Xrcc4	4.432	5.563	6.113	0.0369736
Rpl23a	-0.856	-0.52	-0.214	0.0371154
Adprh	1.161	6.541	7.091	0.0371154
Pim1	-1.345	-0.825	-0.306	0.0371741
Gtf2h3	3.24	4.768	5.563	0.037185
2410066E13Rik	2.659	4.31	5.349	0.037185
Hook2	3.118	4.615	5.44	0.037185
Pigv	0.092	0.275	5.043	0.0373116
Usp7	-2.445	-1.559	-0.642	0.0373116
Prkcg	1.956	3.729	4.89	0.0373691
Tifa	3.668	5.043	5.746	0.0374339
Rps27a	-0.764	-0.458	-0.183	0.037443
Tmem199	3.576	5.013	5.654	0.037443
Fut8	1.314	6.174	6.724	0.037443
Aifm1	2.078	5.349	6.021	0.037443
Enox1	2.842	4.493	5.471	0.0374604
Wdpcp	2.995	4.585	5.624	0.0378836
Ncs1	3.148	5.135	5.746	0.0383904
Rpa3	2.231	4.034	5.074	0.0383904
Spna2	-1.895	-1.223	-0.458	0.0383944
Extl2	4.248	5.288	5.899	0.0384368
D430042O09Rik	3.423	5.013	5.716	0.0384558
Gltp	4.737	5.685	6.174	0.0385181
AI314976	4.737	5.624	6.205	0.0385181
Nup98	-1.712	-1.1	-0.428	0.0385468
Mast4	-2.139	-1.253	-0.458	0.0387627
Zfp119a	0.611	4.462	5.288	0.0387627
5330439A09Rik	-3.759	-2.201	-0.886	0.0388404
Cutc	4.31	5.532	6.143	0.0388622
Rps14	-0.734	-0.428	-0.153	0.0389166
Dnajc17	1.864	3.759	4.829	0.0391943
Slc2a1	-2.476	-1.589	-0.611	0.0391943
B3gnt2	-3.484	-2.017	-0.795	0.0391943
Cks2	1.528	5.838	6.48	0.0391943
Hk2	0.581	2.201	4.31	0.0392839
Slc1a5	-2.659	-1.65	-0.581	0.0392839
Sarm1	3.821	5.165	5.807	0.0392839
Leng9	3.148	4.646	5.471	0.0396433
Fktn	1.987	5.379	5.991	0.0398327
Ephb6	4.126	5.226	5.899	0.0398327
Gm20659	2.629	5.929	6.602	0.0398327
Gm20533	1.773	3.759	4.89	0.0398327
D630003M21Rik	3.24	4.86	5.502	0.0399778
Rpa2	3.576	4.982	5.654	0.0400384
Carns1	3.759	5.288	5.868	0.0400384
Rap2a	3.637	5.165	5.777	0.0400777
Fbxw17	4.004	5.257	5.838	0.0401809
Spag9	-1.498	-0.947	-0.367	0.0403761
Gfer	3.301	4.707	5.532	0.0403761
Adam12	2.873	4.462	5.44	0.0410093
Crip2	0.214	0.703	1.131	0.0410266
D19Wsu162e	1.039	6.174	6.663	0.0411305
Cant1	4.982	5.868	6.449	0.0411669
Gm10762	2.567	3.882	5.104	0.0411787
Exosc7	4.279	5.471	6.052	0.041289
Ubr7	3.301	4.982	5.685	0.0413201
Tmem203	3.24	4.707	5.593	0.041426
Med17	3.973	5.318	5.96	0.041426
Calm1	-0.947	-0.581	-0.214	0.0415013
Supt7l	3.79	5.226	5.929	0.0417057
Timm44	1.895	5.685	6.266	0.0417057
Rapgef6	-1.895	-1.161	-0.458	0.0417057
Alg3	3.821	5.013	5.777	0.0417223
Gosr1	1.803	5.929	6.541	0.0418047
Gm7353	0.52	3.973	4.982	0.0418206
Esrrg	-6.816	-5.899	-1.956	0.0418263
Cfh	-1.589	-0.978	-0.367	0.0421629
Gm16437	1.192	2.231	4.462	0.0421629
Gm16378	-1.131	-0.703	-0.275	0.0421758
Gm17227	0.397	0.611	4.401	0.0422502
Gfod2	3.545	5.196	5.838	0.0426041
Bcs1l	0.275	0.52	5.471	0.0431625
2210021J22Rik	3.484	4.951	5.654	0.0433195
Nadsyn1	2.934	4.615	5.379	0.0433447
Pigs	4.004	5.135	5.777	0.0433447
Exoc8	0.795	4.737	5.563	0.0434059
Uba52	-0.703	-0.428	-0.153	0.0435459
Caml	1.314	6.205	6.816	0.0435875
Pik3r4	4.218	5.563	6.113	0.043765
Ncapd2	2.476	4.34	5.257	0.0438259
Rpl8	-0.734	-0.428	-0.153	0.0438259
Mnd1	2.506	4.187	5.288	0.0438904
Rpl5	-0.795	-0.458	-0.183	0.0439301
Faim	4.218	5.349	5.991	0.0439301
Armcx1	3.973	5.257	5.838	0.0439301
Ralgps2	2.995	4.768	5.563	0.0439933
Ccdc32	3.912	5.165	5.838	0.0440855
BC024582	0.336	0.55	4.737	0.0440855
Yes1	3.973	5.41	6.113	0.0440855
Hnf1a	1.773	3.27	4.524	0.0440855
Stk24	1.223	5.868	6.449	0.0440855
Rpl27a	-0.764	-0.458	-0.153	0.0441693
Rgp1	4.615	5.593	6.082	0.0445661
Lhfpl2	2.048	4.676	5.44	0.0448561
Gm20319	0.55	3.576	4.829	0.0448561
Slc38a6	2.812	5.013	5.929	0.0448902
Id4	4.096	5.257	5.868	0.0448902
Arl4c	4.646	5.868	6.388	0.0450918
Taf4b	-2.72	-1.712	-0.581	0.0451503
Stambp	0.978	5.135	5.746	0.0456101
Acp2	2.781	5.44	6.021	0.0456419
Zc3h6	2.231	4.401	5.379	0.0456802
Rcc1	1.803	5.41	6.082	0.0458367
D930007J09Rik	2.292	3.576	4.982	0.0461606
Rpl37a	-0.734	-0.458	-0.153	0.0462582
Pprc1	-1.926	-1.161	-0.428	0.0466538
Gm9761	-1.161	-0.734	-0.275	0.0471041
Ppp1r13b	3.912	5.318	5.991	0.0472576
Adcy6	3.209	4.982	5.654	0.0472832
Pola2	3.393	4.799	5.593	0.0473319
Kcnh7	-5.593	-0.55	-0.367	0.047364
Gm16175	0.856	3.362	6.571	0.047364
Aoc2	0.795	3.973	4.951	0.0474412
Wasf3	2.139	3.943	4.89	0.0478154
Emid2	1.528	6.174	6.785	0.0479141
Fabp5	3.179	4.768	5.563	0.0480468
Prkch	0.703	4.554	5.318	0.0480468
Rapsn	0.458	1.314	2.262	0.0483636
Pomgnt1	4.646	5.563	6.143	0.0484665
Dmd	-1.467	-0.856	-0.306	0.0484665
Fosl2	-1.375	-0.825	-0.275	0.0485269
Zbtb37	3.607	5.013	5.716	0.0488709
Rpl29	-0.856	-0.52	-0.183	0.0488709
Btbd3	2.995	5.013	5.654	0.0489577
Rap1gap2	3.454	4.982	5.685	0.0491946
Nrm	0.092	0.336	2.72	0.0494311
Csrnp1	-1.039	-0.642	-0.214	0.0497502
Gsr	3.209	5.135	5.96	0.0498804
Gm6863	-0.825	-0.489	-0.183	0.0498804
AC123920.1	0.092	0.306	0.703	0.0498804
