# Supplementary material for: Ageing affects DNA methylation drift and transcriptional cell-to-cell variability in mouse muscle stem cells
Source: Nat Commun. 2019 Sep 25;10:4361. doi: 10.1038/s41467-019-12293-4 (PMC6761124; doi:10.1038/s41467-019-12293-4)
Supplement: Supplementary file 5 — Supplementary Data 2 [file 41467_2019_12293_MOESM5_ESM.xlsx]

## Sheet: Feuil1
Supplementary Data 2. Top 1000 most variable genes across the entire data set
Gene Name	Distance to the Median (variability)
Flrt2	1.11374
Serpine2	0.979315
Neu2	0.954969
Gal	0.935367
Ctgf	0.882894
Hspb1	0.864888
Dnajc1	0.852198
Rrad	0.851031
Mboat7	0.824697
Nnmt	0.805366
Plau	0.783504
Chac1	0.772969
Cxcl1	0.758377
4931406P16Rik	0.752996
Heatr6	0.740015
Trappc8	0.737349
Thbs2	0.734693
Thbs1	0.724763
Rcc2	0.721412
Cyr61	0.714893
Pdhx	0.71345
Ccl7	0.707733
Dnajb1	0.701105
Elf4	0.687974
Zc3h7b	0.687758
Snx33	0.687493
Fos	0.687339
Pcnx	0.685795
Lgr4	0.68409
Cish	0.679621
Gatsl2	0.667772
Fbxo32	0.658042
Osgin1	0.655169
Angptl4	0.651337
Gbp2	0.648851
Gdi1	0.632937
Tmed3	0.632435
Brpf3	0.622294
Syne1	0.621421
Hsph1	0.620919
Adnp2	0.612346
Serinc2	0.611413
Sorl1	0.605845
Cdan1	0.601862
Ccl2	0.598927
Plat	0.598036
Irgm1	0.593436
Matn4	0.59046
Frem1	0.588659
Fgl2	0.583256
Tusc2	0.579442
Timp3	0.579373
Gnpat	0.578052
Rgs4	0.577858
Arrdc2	0.576128
Ttn	0.575369
Dio2	0.572586
Anxa1	0.568713
Tshr	0.564462
Ryr3	0.562634
Zswim4	0.558521
Myod1	0.554171
Cyp2d22	0.553545
Fkbp15	0.548335
Ankrd12	0.54699
Olfml2a	0.538966
Adamtsl1	0.536906
Arid1a	0.535694
Gba	0.533457
Tmem159	0.531926
Rdh13	0.531527
Nr4a1	0.530403
Lmcd1	0.528956
Ndrg1	0.528107
Gm12758	0.52745
Tmem246	0.525835
Mars2	0.525
Hspa1a	0.523727
Abca1	0.518615
Notch1	0.518602
Dennd1a	0.517949
Eif2ak2	0.517928
Fam120b	0.517862
Ttbk2	0.517188
Plagl2	0.512847
Clcn7	0.511653
Hmox1	0.511267
Id3	0.510335
Per1	0.509809
Tbc1d14	0.508482
Lox	0.507133
Hmcn2	0.505833
Rtl1	0.504323
Ino80d	0.504197
Rit1	0.503425
Pfkp	0.501852
Igtp	0.501177
Kdm6a	0.501123
Cry2	0.495404
Gfpt2	0.491931
Serpine1	0.491479
Clip3	0.486828
6330578E17Rik	0.486393
Nnt	0.482579
Fbxw11	0.48196
Pom121	0.476794
Myo5a	0.475494
Slc38a1	0.474686
Flnc	0.473994
Fstl3	0.472514
Steap4	0.469312
Fat4	0.469141
Pdzd2	0.468483
G0s2	0.467644
Oplah	0.467202
Elovl1	0.466722
Bambi	0.465867
Map2k4	0.463827
Prpf40b	0.4623
Cyth1	0.461169
Mterfd2	0.459993
Hipk2	0.459883
Tfpi2	0.459034
D930015E06Rik	0.455231
Bcap29	0.453973
1300018J18Rik	0.449997
Elovl6	0.44799
Spsb1	0.445843
Socs5	0.445435
Pprc1	0.445317
Adamts4	0.443504
Sbf1	0.443321
Trmt2a	0.443092
Ahctf1	0.442766
Col6a2	0.440799
Trappc10	0.440711
Gm14636	0.4402
Tcirg1	0.438879
Lama3	0.438423
Prep	0.436539
Tmx4	0.436237
Prr14	0.435811
Msc	0.435068
Sphk1	0.434662
Hipk1	0.434493
Kctd3	0.434089
Adamts1	0.433502
Baz2a	0.432765
Plekhb1	0.432481
Srxn1	0.431282
Tom1l2	0.430563
Impact	0.428996
Usp49	0.428365
Ylpm1	0.427559
Pde3a	0.426522
Ptpn14	0.425299
Nat10	0.425139
Pcdhb9	0.424635
Tbl3	0.422456
Rcan1	0.419994
Erbb2	0.419533
Nr4a3	0.41778
Oxnad1	0.417615
Rcan2	0.416818
Cdc42bpa	0.41608
Sat1	0.415073
BC006779	0.415027
Slc35b4	0.41458
Exosc10	0.414332
Cds2	0.413385
Adrbk1	0.413346
BC046331	0.413345
Atp11a	0.412073
Ecd	0.410792
Ovca2	0.410658
Neat1	0.409701
Bcorl1	0.40943
Wdr4	0.405669
Tmem245	0.405593
Ptprz1	0.405077
Pygo2	0.403937
Zfp609	0.403545
Osmr	0.402855
2810474O19Rik	0.400967
Fem1c	0.400779
Ppme1	0.399905
Kansl1	0.398255
Neo1	0.397377
Gmeb1	0.396022
Icam1	0.395914
Camta1	0.393969
Nid1	0.393371
Maob	0.392802
Egr1	0.39189
Gab2	0.391317
Slc23a2	0.390699
Ncapd3	0.390276
Ibtk	0.389141
Ttyh2	0.388798
Usp22	0.386097
Prps1	0.385944
Ngly1	0.385707
Aktip	0.385186
Rmnd5a	0.383815
Ptprf	0.383395
Wnk1	0.38302
Mest	0.382696
Sox9	0.382236
Slc7a1	0.381787
P2ry1	0.381736
Ipo13	0.380267
Cdk5	0.3801
Med20	0.379406
Gpsm1	0.377135
Igfbp4	0.376384
Lamc3	0.376203
Smarcd2	0.375447
Nhlrc2	0.375367
Gprc5a	0.37483
Mrc2	0.374546
Gm15270	0.374279
Atf3	0.373083
Trim32	0.372811
Nfatc2	0.372753
Cwc25	0.372134
Clcf1	0.370204
Rfx3	0.369825
Myadm	0.369681
Eng	0.369166
Ikzf4	0.369096
Usp42	0.368699
Ubxn7	0.368385
Sesn2	0.36785
Helz	0.367575
Ncstn	0.367558
Emp1	0.366995
Zfp276	0.366198
Enpp4	0.36491
Tmem127	0.364552
E130308A19Rik	0.36308
Ept1	0.363042
Tinf2	0.361975
Atp1a1	0.360246
Zbtb43	0.358908
Zyg11b	0.358813
Zscan21	0.358022
Epn1	0.357596
Eif2b2	0.357233
Zfp36	0.355117
Rnf220	0.354988
Lpp	0.354823
Nfkbiz	0.354711
Ipo5	0.353394
Xiap	0.35233
Agps	0.351986
Ahdc1	0.351902
Mthfr	0.350945
Gpcpd1	0.350649
Zfp574	0.350609
Gosr2	0.349364
Gdap2	0.348505
Irf8	0.347214
Ivd	0.346704
Brpf1	0.346402
Erf	0.346168
Ern1	0.345304
Utp15	0.345048
Rnf24	0.344141
Lrrc28	0.343853
1190002H23Rik	0.343439
2810055F11Rik	0.343203
Dnaja1	0.342767
Med14	0.341948
Socs3	0.341882
Rtcd1	0.341817
Ogdh	0.341681
Wwp1	0.341504
Nup85	0.341391
Mkl1	0.341313
Fam20b	0.340755
Atp8a1	0.340124
Ipo7	0.33983
Dedd	0.339591
Mau2	0.339253
Asb4	0.33799
AW209491	0.337781
Sun1	0.337487
Rnf141	0.336326
Hdac6	0.335922
Csf2rb2	0.335613
Rapgef6	0.33556
Zcchc5	0.335187
Zfyve27	0.334943
Ncoa2	0.334379
Taf5l	0.333886
Gm20517	0.333769
Irf1	0.333238
Ankrd1	0.332922
Kcnn3	0.332841
Tmem50b	0.332807
Hif1a	0.332727
Sdr39u1	0.332706
Eml3	0.332513
Gas1	0.331393
Dtnb	0.331041
Vldlr	0.330836
Zfp36l1	0.330318
Rnf139	0.329333
Zfp106	0.328742
Snrnp200	0.328597
Fam132b	0.328327
Kif13b	0.326828
Hsdl1	0.326523
Dock1	0.325548
Boc	0.324687
Atrip	0.32415
Cpped1	0.324063
Btg2	0.323818
Ppm1g	0.322668
Zhx2	0.322603
Lyst	0.322538
Klhl21	0.322343
Prdm4	0.321772
Nufip2	0.321506
Ncrna00085	0.321276
Smad3	0.321013
Slc41a1	0.320937
Eri1	0.320794
Rfx7	0.32066
Ndn	0.320377
Mmp2	0.320317
Trrap	0.320203
Ston2	0.319708
Dctn3	0.317923
Myd88	0.31791
Traf7	0.317181
Exoc2	0.317176
Socs7	0.316517
Fbxo9	0.316059
Junb	0.316033
Crispld2	0.315599
Slc35e1	0.315078
Coch	0.314944
Thrap3	0.314622
Tmem33	0.313935
Ubl4	0.313823
Wdfy3	0.313495
Slc1a5	0.312407
Psd3	0.312177
Eapp	0.312045
Nadk	0.312005
Cd34	0.311953
Mina	0.311929
Stard4	0.311736
Sf3a1	0.311122
Plod1	0.310841
Odc1	0.310253
Slc39a14	0.30956
Tshz2	0.309525
Wee1	0.309338
Tmem173	0.307874
Rnf185	0.307621
Fem1a	0.307613
Farp2	0.307596
Slc25a12	0.306321
Rhoh	0.306271
Mafb	0.306043
Gas7	0.305967
Kdm5c	0.304568
Atp2a2	0.30413
Cbx4	0.304015
Dnm1l	0.303377
A230046K03Rik	0.303346
Myst4	0.302931
Midn	0.302661
Gm17041	0.302096
0610007P08Rik	0.301726
Efhd2	0.301291
Ipo4	0.30067
2310021P13Rik	0.300325
Dcun1d3	0.298867
Tsc1	0.297895
Eif2c1	0.297798
Fkbp14	0.297734
Dph1	0.297659
Crtc2	0.297417
Prepl	0.296634
Mpv17	0.296066
Ezh1	0.296014
Prpf38b	0.295796
Usp2	0.295627
Ndrg3	0.295329
Ftsj1	0.295279
Aldh6a1	0.295149
Rnase4	0.294337
Qser1	0.294149
Sned1	0.294099
Nisch	0.294062
Ltbp4	0.294006
Eif2c2	0.294
Prrc2b	0.293456
Sympk	0.293296
Mfsd5	0.292906
Airn	0.292532
Ptar1	0.292525
Thap2	0.292283
Ints9	0.292014
Tcf25	0.2915
Cpsf1	0.291262
Phc3	0.290795
Mlf1	0.29028
Shc1	0.289631
Tuba4a	0.28952
Atxn7l1	0.289093
Dlgap4	0.289086
BC016423	0.288484
Bgn	0.288274
Sik1	0.286913
C4b	0.28687
1110014N23Rik	0.286866
Dgat2	0.286742
Abat	0.286599
Rusc2	0.286532
Igfbp5	0.286072
Tsc22d1	0.285896
Ranbp10	0.284721
Fam38a	0.284364
Pitrm1	0.284134
Fat1	0.28375
4933424B01Rik	0.283749
Lpin2	0.283624
Th1l	0.283442
H6pd	0.283325
Ube3c	0.283255
Megf10	0.282112
Diap2	0.281961
C130039O16Rik	0.280341
Fam70a	0.279768
Dcaf12	0.278842
Nbea	0.278841
Rai2	0.278175
Tars	0.278124
Abca2	0.278012
Ubr4	0.277801
S1pr3	0.277451
D16H22S680E	0.277341
Gss	0.276956
Trf	0.276892
Odz3	0.276441
Mat2a	0.275604
1110049F12Rik	0.275284
Zfp451	0.274891
Abi1	0.274756
Pqlc3	0.274526
Vps41	0.274164
Epdr1	0.273951
Arhgap6	0.273737
Ptprd	0.273422
Tirap	0.273345
Dgkd	0.272969
Pcmtd2	0.272891
Slc10a6	0.272636
BC031353	0.272177
Zdhhc3	0.272015
Rere	0.271613
Dusp1	0.27153
Msl1	0.271171
Wbscr17	0.270826
Wdr37	0.27082
Ranbp9	0.270389
Nr2f6	0.270181
Nebl	0.26986
Zcchc7	0.269797
Adh1	0.269788
2400003C14Rik	0.269617
Itih5	0.269478
Sdhaf2	0.269457
Nipsnap3b	0.26945
Fto	0.269078
Zfp217	0.268633
Thbd	0.267647
Eml1	0.267519
Glis3	0.267403
Camk2d	0.267304
Sri	0.26705
Zfp280d	0.266875
Mars	0.266734
Tmbim1	0.266649
Cic	0.266297
Pola1	0.266025
Dennd5a	0.265082
Pank4	0.264902
Ank3	0.264829
Dck	0.264524
Myst2	0.264236
Jak1	0.263686
Aox3	0.262851
Crkl	0.261842
Suv39h1	0.261785
Zfp275	0.261477
Rexo1	0.261321
4933403F05Rik	0.260971
Scamp1	0.260644
Apex1	0.260311
Gja1	0.260164
Zfp260	0.259835
Elac2	0.259574
4833442J19Rik	0.259544
Slc7a8	0.259178
Popdc2	0.25867
Ddx26b	0.258401
Ep300	0.25832
Pcnxl3	0.25771
Calcoco1	0.257647
Specc1l	0.257256
Irgq	0.257244
Surf4	0.256556
Fbxo11	0.256271
Smcr8	0.255797
Rnf125	0.255358
A230005M16Rik	0.255328
Traf4	0.254572
Tsc2	0.254496
Per2	0.254175
Tmem39b	0.253304
Gm17056	0.252489
Txnrd2	0.252308
2610507B11Rik	0.252307
Usp10	0.252052
Cul9	0.251992
Sema6d	0.251922
Prpf6	0.251906
Osr2	0.251738
Dock9	0.251624
Zcchc24	0.251243
Xpr1	0.2511
Mgrn1	0.250879
N4bp1	0.250639
Huwe1	0.250151
S100a4	0.249878
Clu	0.249488
Unc45a	0.249085
Rc3h1	0.248778
Ctnnb1	0.248698
Paf1	0.248581
Erap1	0.248428
Cog7	0.248093
Atg12	0.247762
Gm12216	0.247641
Fbxo42	0.247353
Eif3l	0.246915
A930001N09Rik	0.246466
Plekhf1	0.246222
Pdp1	0.246181
Ubqln4	0.245925
Tgfbr2	0.245681
Atg16l2	0.245271
Fam58b	0.245056
Atp6v1c1	0.24504
Rad18	0.24461
Eif2c3	0.244526
Tlk2	0.244288
Sec22a	0.244129
Gm9766	0.243955
Scara3	0.243871
2310035C23Rik	0.243868
Vcam1	0.243826
1300001I01Rik	0.243646
Zfhx3	0.243182
Med12	0.242804
Dpp8	0.24227
Gcc1	0.242267
Mrpl4	0.24217
Tanc2	0.241848
Ext1	0.241845
Casp3	0.241367
Ddx52	0.240915
Arhgef11	0.240774
Dip2b	0.240417
Plxnb2	0.240227
Fbxo30	0.239941
Ccny	0.239846
Hspg2	0.239425
Otud1	0.239335
Tm9sf2	0.239123
Jarid2	0.238965
Chmp3	0.238702
Pag1	0.238523
Fryl	0.238461
Ugp2	0.238441
Zfp142	0.238429
Hivep3	0.23838
Drg1	0.238221
Spna2	0.238205
Ick	0.237851
Coro1b	0.237755
Spin1	0.237137
Svep1	0.236819
Pvrl3	0.236672
Tnfaip6	0.236446
Tasp1	0.236128
Vps33a	0.235551
Usp39	0.23545
Ccng2	0.23532
Slc30a4	0.235238
Fam129a	0.235199
Slc5a3	0.235064
Trib1	0.234676
Rab20	0.23446
Sidt2	0.23418
Ergic1	0.233589
Sap130	0.233256
2700050L05Rik	0.233212
Foxp2	0.23316
Letm1	0.233021
Repin1	0.232853
Il17ra	0.232528
Dtx3l	0.232252
Pigu	0.232048
Zc3hc1	0.231991
Igbp1	0.231843
Cd200	0.231498
Dmtf1	0.229662
Appl2	0.229513
Nek6	0.229501
Ptpn9	0.229288
Evi5	0.228673
Dennd4c	0.228505
Taf4b	0.228248
Sbf2	0.227795
Nbeal1	0.227794
Usp24	0.227739
Adarb1	0.227593
Slc43a1	0.227525
Pmp22	0.22731
Laptm4b	0.227194
Tbp	0.2271
Hsp90b1	0.22658
Lrp5	0.226515
Dcaf7	0.226369
Stx6	0.226278
Birc6	0.225709
Cd164	0.225552
Chpt1	0.225505
9330159F19Rik	0.225256
BC026590	0.225128
Srgap2	0.22512
6330409N04Rik	0.225084
Lgals8	0.225038
Cab39l	0.224974
Gbf1	0.223681
Fasn	0.223382
Mdm4	0.223259
Ghitm	0.223177
Cars	0.222785
Mapk8	0.222725
Nacc2	0.222634
Enpp2	0.222356
Tollip	0.222292
Fam59a	0.222218
Plxna2	0.222107
Rab1b	0.222054
Ap2b1	0.221983
Arhgef6	0.221713
Ankhd1	0.221575
Mib1	0.2215
Trpm7	0.221485
Atl2	0.220913
Acp6	0.220869
Ppp1r12b	0.220779
Yod1	0.220659
Slc12a4	0.220616
Wdr1	0.220611
Pias2	0.22023
Ubr5	0.220037
Samd8	0.219937
Slc25a20	0.219801
Slc48a1	0.219578
Tnxb	0.219467
Fancc	0.219362
Rbck1	0.219294
Prkab1	0.2192
Atf7	0.219179
Myst3	0.21902
Tnpo1	0.218583
E2f6	0.218424
Zmiz1	0.21833
Cul3	0.21825
Ep400	0.218161
Cfh	0.218064
Dnaja3	0.21791
Dazap2	0.217498
Adipor1	0.217114
Asb5	0.216865
Hagh	0.216827
Gpnmb	0.216671
Panx1	0.216424
Camsap2	0.216299
Vasn	0.216237
Synrg	0.216185
Pkd1	0.216078
1500003O03Rik	0.216064
Ltv1	0.215889
Rassf1	0.215845
Fbxo18	0.215782
Prelp	0.215752
Gfm1	0.215316
Atf7ip	0.215243
Uqcrc1	0.214957
Ucp2	0.214913
9130401M01Rik	0.214556
Mthfd2	0.214238
Stk17b	0.214083
Cd44	0.213855
X99384	0.213799
Loxl2	0.213348
Nr1d1	0.212986
Card10	0.212838
Gm20425	0.212817
1190002N15Rik	0.212479
Dusp6	0.212168
Ogfr	0.212117
Mon1a	0.21178
Gfra1	0.211763
Fndc1	0.211695
Klf6	0.211296
Slc40a1	0.21126
Aldh16a1	0.211254
Glce	0.211182
Tmem64	0.210776
Mospd1	0.210763
Hspa14	0.210621
Tet2	0.210235
Dhrs1	0.20956
Yipf2	0.208848
C1galt1c1	0.208463
Mpzl1	0.208447
Zfp397	0.208128
Lats2	0.207985
Asxl1	0.207858
Ccdc127	0.207733
Rnf216	0.207681
Cln8	0.2075
Mysm1	0.207165
Eif2b5	0.206819
9830001H06Rik	0.20643
Rnf122	0.206056
Fndc4	0.205899
Cnot10	0.205888
4932438A13Rik	0.205683
Lrrc59	0.205428
Polr3e	0.205328
Zfyve20	0.205122
Il1r1	0.204974
Hcfc1	0.204932
Creb3	0.204899
Megf8	0.204886
Mif4gd	0.204844
Mbtd1	0.20472
Rps6ka3	0.204667
Rnf2	0.204559
Gk5	0.204458
Gem	0.204167
Slc39a9	0.204148
Dusp18	0.204051
Fam108c	0.20386
Atp7a	0.203449
Xpo7	0.203335
Meg3	0.203135
Mapt	0.203122
Spata5	0.202754
Rab31	0.202687
Ift80	0.20227
Otud6b	0.202167
Upp1	0.202084
Il4ra	0.201849
Gstt3	0.201748
Prox1	0.201578
Vcl	0.201143
Ahcyl2	0.20101
Jun	0.200273
Ypel4	0.199414
Usp32	0.199334
AI314180	0.19932
Armcx2	0.198829
Nsmce1	0.198808
1300010F03Rik	0.198786
Spire1	0.198595
Trmt1	0.198492
Cep68	0.198411
Mtap4	0.198381
Sap30bp	0.198279
Fem1b	0.198238
Med13l	0.198134
Tcf20	0.198097
Srpk2	0.197589
Hiatl1	0.197565
Slc4a7	0.197445
Rabgap1l	0.196999
Crebbp	0.196964
Cs	0.196852
Nrd1	0.196691
9430020K01Rik	0.195519
Sun2	0.195454
5730403B10Rik	0.195446
Calcr	0.195383
Ndor1	0.194954
Gm20481	0.194837
Rpp14	0.194721
Celf1	0.194658
Il6	0.194629
Plekho2	0.194482
Mapre2	0.194074
Pdhb	0.193955
Wisp1	0.193775
D2Wsu81e	0.193759
Lmbr1l	0.193672
Sike1	0.193578
Chpf	0.193327
Lrch1	0.19325
Creg1	0.193101
Cdc42ep1	0.192676
P2rx4	0.19224
Cnksr3	0.191658
Baz2b	0.191579
Amotl1	0.191439
Pigq	0.191127
Mrpl9	0.190998
Cebpz	0.190894
Etv6	0.190705
Plk2	0.190673
Snx16	0.190647
Tbc1d20	0.190017
Itga5	0.189933
Mtap1b	0.18968
Disp1	0.189585
Mef2d	0.18951
Fry	0.189422
Zbtb4	0.189379
Tufm	0.189379
Fam38b	0.189265
Trex1	0.189196
Vgll2	0.188796
Avl9	0.188522
Strbp	0.188252
Cebpb	0.188228
Rhoq	0.187801
Hspd1	0.187775
Fam168a	0.187704
Dscr3	0.187037
Ugdh	0.186797
C1qtnf3	0.186757
Shisa5	0.186663
Dennd4a	0.186652
Plcg1	0.186437
Senp5	0.186242
Acsl5	0.186215
Drg2	0.185214
C2cd2l	0.185059
Mcm7	0.184855
Prpf18	0.184658
Galntl2	0.184367
Nr3c2	0.184245
Vps39	0.18423
Frs2	0.183955
Soat1	0.183891
Arid1b	0.183889
Anapc1	0.183509
Gadd45g	0.183205
Ints8	0.18296
Tor1a	0.182866
Ankrd17	0.182827
Fnta	0.182648
Tbc1d15	0.182345
Lrp1	0.182299
Pgs1	0.182136
Mcfd2	0.182111
Klhl13	0.181722
Sash1	0.18145
Syne2	0.181255
Nup160	0.181085
4930402H24Rik	0.181061
Cxcr7	0.180945
Amotl2	0.1809
Mtpn	0.18083
Tmem222	0.18082
Dhcr24	0.180314
Pcmtd1	0.180279
Cops3	0.179881
Ppap2b	0.179881
Bcl6	0.17979
Msn	0.179765
Aldh3a2	0.17967
Rlim	0.179533
Ptplad1	0.179274
Tjp1	0.179273
Suclg2	0.179111
Zdhhc1	0.17896
Arl5b	0.178954
D230037D09Rik	0.178935
Setd7	0.178912
Itpr1	0.178898
Pcyt1a	0.178551
Gns	0.178228
Cxcl12	0.178136
Tubb4b	0.178095
Med26	0.178046
Mybpc1	0.178011
Jup	0.177926
Creb1	0.177846
Dram1	0.177796
Stim1	0.177772
Rnf150	0.177648
Rai1	0.177261
Foxj3	0.177236
Rgs2	0.177176
Epc2	0.177055
Clp1	0.17691
Pqlc1	0.176706
Lnx2	0.17632
Dip2c	0.175936
Enpp5	0.175622
Tubb5	0.175596
Tnpo3	0.175568
Ripply3	0.175528
Pttg1ip	0.175059
Tspan4	0.175043
6330406I15Rik	0.174946
Tnfrsf1b	0.174586
Map3k2	0.174442
Dym	0.174376
Uhrf1bp1l	0.174091
Rnf41	0.174007
Unc119b	0.173784
2010321M09Rik	0.173558
Herpud1	0.173419
Mlxip	0.173239
Mapkapk2	0.173097
Sgk1	0.173023
Dusp5	0.172968
Plagl1	0.172918
Map3k3	0.172548
Bap1	0.172464
Prss57	0.172361
Ano10	0.172222
Taok1	0.17212
Tnks2	0.171862
Maoa	0.171677
Pon2	0.17164
Mmgt1	0.1715
Atxn10	0.171321
Syvn1	0.171143
Ptpn23	0.17107
Dcaf11	0.171035
2810055G20Rik	0.170849
Yipf1	0.170822
Klhl26	0.170693
Mob3c	0.170606
Mob2	0.17047
Pmpcb	0.17033
Sos2	0.170319
Sumo3	0.170237
Nf2	0.170167
Sf3b3	0.17016
Kif1c	0.169972
Ssh2	0.169926
Sod3	0.169902
Taz	0.169612
Edc4	0.169497
Trp53inp1	0.169392
Adck3	0.169317
Ncoa3	0.169023
Eif1ad	0.168934
Synpo	0.168816
B3galnt2	0.168641
Haghl	0.168592
Cd109	0.168585
Scpep1	0.168577
Tank	0.168506
Ampd3	0.168249
Rnf146	0.168053
Rab5c	0.168022
Mrrf	0.168007
Kdm4b	0.16791
Glul	0.167792
Cab39	0.167753
Polr2b	0.167576
Mid1ip1	0.167262
Snrpa1	0.167074
Pak4	0.167052
Ivns1abp	0.166965
Cdkn2aip	0.166836
Msra	0.166712
Usp11	0.166588
Pitx2	0.166551
Galnt11	0.1664
Ints1	0.16626
Stxbp1	0.166053
Ier3	0.165891
