# Supplementary material for: Ageing affects DNA methylation drift and transcriptional cell-to-cell variability in mouse muscle stem cells
Source: Nat Commun. 2019 Sep 25;10:4361. doi: 10.1038/s41467-019-12293-4 (PMC6761124; doi:10.1038/s41467-019-12293-4)
Supplement: Supplementary file 6 — Supplementary Data 3 [file 41467_2019_12293_MOESM6_ESM.xlsx]

## Sheet: Feuil1
Supplementary Data 3. Top 200 genes correlated and anticorrelated with the similarity score to the young reference transcriptome
Gene Name	Correlation coefficient	P-value		Gene Name	Correlation coefficient	P-value
Ctgf	0.482797	1.3569e-08		Gm9843	-0.347055	7.849e-05
Pttg1ip	0.467985	4.23932e-08		Gm8730	-0.294332	0.000949455
Kif5b	0.455038	1.09896e-07		Sertad1	-0.292347	0.000985066
Arf5	0.453522	1.22549e-07		Eef2	-0.282224	0.00149472
Itgb1	0.44146	2.86283e-07		Gm15564	-0.260562	0.00346936
Riok3	0.441164	2.92194e-07		Nrbp2	-0.24675	0.00573222
Usp10	0.441047	2.94559e-07		Gm10119	-0.24321	0.00661128
Adamtsl4	0.438232	3.57311e-07		Zfp36	-0.235211	0.00854656
Ywhae	0.433897	4.7943e-07		Mmp2	-0.233598	0.00902444
Sparc	0.431988	5.44977e-07		Gm10275	-0.232711	0.0092974
Hspe1	0.420923	1.12823e-06		Paf1	-0.231478	0.00968832
Ap2m1	0.411347	2.07471e-06		Rpsa-ps10	-0.222603	0.0129566
Timm17a	0.411305	2.08023e-06		Eif4a1	-0.216331	0.0158128
Bgn	0.410822	2.144e-06		Gm7536	-0.212027	0.0180754
Klhl9	0.404591	3.15327e-06		Nfkbia	-0.210866	0.0187319
Psma1	0.400268	4.10232e-06		Rps3	-0.203877	0.0232886
Col4a1	0.399778	4.22548e-06		Junb	-0.202945	0.0237846
4930412F15Rik	0.397709	4.78541e-06		Gm17352	-0.200801	0.0253381
Snrpb	0.396167	5.24769e-06		Rpl18a	-0.190892	0.0338345
Fubp1	0.387285	8.84549e-06		Egr1	-0.190879	0.0337056
Ppib	0.385462	9.82774e-06		Gm9000	-0.187677	0.0368613
Ost4	0.384268	1.05258e-05		Gadd45b	-0.186336	0.0382542
Wwtr1	0.381054	1.2645e-05		Slc38a2	-0.183402	0.0414572
Micu1	0.378631	1.45018e-05		Rps5	-0.182667	0.0422947
Tsc22d2	0.377445	1.55016e-05		Rpl18	-0.181142	0.0441959
Pam	0.376589	1.62632e-05		Rpl7	-0.180972	0.0443978
Sf3b3	0.376288	1.6539e-05		Col19a1	-0.17518	0.0516503
Csnk2a1	0.374757	1.80131e-05		Eef1b2	-0.173485	0.0539896
Nme2	0.373087	1.97604e-05		Gm10800	-0.172503	0.0553846
Smndc1	0.370628	2.26269e-05		Rps4x	-0.170587	0.0582778
Rela	0.369596	2.39428e-05		Gm5148	-0.161523	0.0731422
Tmed10	0.369595	2.39436e-05		Zfp36l1	-0.15939	0.0770201
Psmd3	0.368084	2.59996e-05		Gab1	-0.157985	0.0796957
Psma5	0.368058	2.60371e-05		Rps27a-ps2	-0.157293	0.0810612
Myl12a	0.365713	2.95648e-05		Eef1a1	-0.157199	0.0812455
Gm20388	0.365335	3.01733e-05		Rpl4	-0.155579	0.0844507
Sec61a1	0.363435	3.34165e-05		Rps3a	-0.155556	0.0845072
Timp1	0.36328	3.36951e-05		Btbd7	-0.152149	0.0916158
C1qtnf3	0.362642	3.48658e-05		Socs3	-0.152142	0.09163
Loxl1	0.361234	3.75821e-05		Pde4b	-0.150793	0.0945791
Atp5g3	0.359907	4.03228e-05		Lama3	-0.150526	0.0951694
Serf2	0.358051	4.44734e-05		Rpl29	-0.149941	0.0964781
Rrnad1	0.357296	4.62735e-05		Lars2	-0.14831	0.100199
Snx22	0.357272	4.6331e-05		Ep300	-0.147557	0.101956
Cald1	0.356599	4.79969e-05		Irf1	-0.147483	0.102128
Rap1b	0.354826	5.26509e-05		Eif4b	-0.144916	0.108303
Islr	0.354552	5.34056e-05		Btg2	-0.144899	0.108347
Myl12b	0.353549	5.626e-05		Errfi1	-0.1445	0.109332
Surf4	0.353361	5.68132e-05		Rps18	-0.143824	0.111018
Cox6b1	0.353085	5.76294e-05		Hnrnph1	-0.143308	0.11232
0610010O12Rik	0.351822	6.15126e-05		Grb10	-0.137473	0.127867
Tor1aip2	0.350461	6.59733e-05		Fos	-0.136967	0.129288
Ube2a	0.349376	6.97399e-05		Tmtc2	-0.136326	0.131109
Spopl	0.349003	7.10816e-05		Gnb2l1	-0.135523	0.133416
Actr1a	0.348867	7.15774e-05		Agxt2l2	-0.131324	0.145986
Tceb1	0.348823	7.17373e-05		Rpl13a	-0.130895	0.147157
Map2k3	0.345748	8.38546e-05		Gm9846	-0.130709	0.147901
Ybx1	0.34377	9.26342e-05		Rps10-ps1	-0.130278	0.149253
Fbl	0.342916	9.66823e-05		Cdkn1c	-0.129737	0.150964
Gorasp2	0.342779	9.73436e-05		Hnrnpab	-0.129675	0.151162
Ndufv2	0.342629	9.80792e-05		Gem	-0.127437	0.158403
Ptp4a2	0.341789	0.000102275		Fth1	-0.126596	0.160994
Mtch2	0.341276	0.000104919		AL807777.1	-0.125854	0.163678
Thbs1	0.340049	0.000111508		Rpl10	-0.125316	0.165504
Vwa5a	0.339228	0.000116133		Hexim1	-0.124562	0.168081
Hmgb1	0.338879	0.000118147		Clk1	-0.124254	0.169146
Lamc3	0.338543	0.000120121		B2m	-0.123202	0.172812
Ssr2	0.338479	0.0001205		Irgm1	-0.123174	0.172911
Cdh15	0.337746	0.000124927		Nr4a1	-0.121874	0.177522
Vcl	0.337384	0.000127168		Spry1	-0.117086	0.195295
Spcs1	0.336952	0.00012989		Il4ra	-0.116591	0.197205
Prpf39	0.336798	0.000130877		Rpl31	-0.115921	0.199527
Igfbp5	0.336631	0.000131949		Ubb	-0.114417	0.205453
Timm23	0.336561	0.000132404		Gm10288	-0.113884	0.207881
Psmb1	0.336404	0.000133422		Ppp1r10	-0.113311	0.210191
2310021P13Rik	0.335045	0.000142574		Rps26	-0.112855	0.212046
Chic2	0.335022	0.000142737		Erf	-0.112411	0.213858
Lass2	0.334577	0.000145858		Gm10116	-0.112259	0.214484
Axl	0.33395	0.000150364		Rpl23	-0.111358	0.217892
Rpn2	0.333784	0.00015158		Elf2	-0.110465	0.221947
App	0.332333	0.000162606		Ier2	-0.108288	0.231244
Hprt	0.331806	0.000166788		Clta	-0.10818	0.231713
Ostc	0.331543	0.000168913		Gm15663	-0.107961	0.232667
Rrbp1	0.328092	0.000199225		Tob1	-0.107272	0.235678
Pkd1	0.327636	0.000203593		Peg3	-0.107079	0.236526
Brd3	0.326534	0.000214501		Rictor	-0.106114	0.240801
Mphosph10	0.326228	0.000217633		Rps27a	-0.10592	0.241312
Uqcrb	0.325818	0.00022188		Trim2	-0.101654	0.261261
Hspa9	0.325698	0.000223141		Ncrna00085	-0.101482	0.262072
Wasf2	0.325567	0.000224529		Mgll	-0.100164	0.26835
Tgfb2	0.32397	0.00024203		Macf1	-0.0998029	0.270088
Ube2d3	0.323625	0.00024598		Eda2r	-0.0997465	0.270361
Srpr	0.323585	0.000246433		Plekhb1	-0.0997377	0.270403
Arpc1a	0.322951	0.000253853		Pnpla2	-0.0996396	0.270877
Cfl2	0.32254	0.000258766		Ube2s	-0.0990286	0.273841
Cdc42	0.322472	0.00025959		Pip5k1a	-0.0982275	0.27776
Vgll3	0.322036	0.000264928		Tpt1	-0.0969378	0.28373
Tomm7	0.322025	0.000265062		Nfkbiz	-0.096738	0.285147
Lamc1	0.32186	0.000267097		Rpl34	-0.0953979	0.291905
Rdh5	0.32175	0.00026847		Rbm42	-0.0951632	0.293099
Ece1	0.321141	0.000276183		Rpl9-ps6	-0.0950873	0.293056
Sirt2	0.320921	0.000279011		Fam178a	-0.0941126	0.298484
Slc5a3	0.320865	0.000279739		Rpl31-ps8	-0.0931709	0.303367
Glrx3	0.319883	0.000292754		H3f3b	-0.0929915	0.304303
Col3a1	0.319601	0.000296595		Rps9	-0.0929221	0.304223
Gnl3	0.319059	0.0003041		Oaz1	-0.0927047	0.305803
Cox7c	0.31896	0.0003055		Rpl36	-0.0925307	0.306716
Vamp2	0.318558	0.000311199		Csnk1d	-0.0916386	0.311423
Plbd2	0.317488	0.000326881		Wdr89	-0.0910357	0.31463
Cars	0.316526	0.000341589		Rpl8	-0.0897939	0.320845
Hivep3	0.316389	0.000343735		Rps16	-0.089668	0.321526
Eif3j	0.316361	0.000344168		Rpl26	-0.0889915	0.325665
Gabarapl1	0.315942	0.000350815		Thoc6	-0.0875129	0.333799
Bloc1s1	0.314133	0.00038088		Per1	-0.0872681	0.335159
Pdk4	0.3139	0.000384929		Gm8841	-0.0869333	0.337024
9430020K01Rik	0.313861	0.000385602		Gja1	-0.0865644	0.339086
Serpinh1	0.313747	0.000387599		Mlxip	-0.0861963	0.341151
Rab18	0.313113	0.000398856		Wac	-0.0858933	0.342857
1700022I11Rik	0.312811	0.000404346		Rps10	-0.084126	0.352916
Lgals1	0.312357	0.000412701		Ppp1r15a	-0.0836687	0.355549
Nucks1	0.312312	0.000413541		Rplp1	-0.0833423	0.356947
Erh	0.312111	0.00041729		Ampd3	-0.0823247	0.363356
Anxa5	0.311985	0.000419654		Ier3	-0.0822452	0.363821
2900002K06Rik	0.311421	0.000430422		Rps17	-0.0818447	0.36617
Ywhab	0.311277	0.00043322		Fosb	-0.0815552	0.367873
Akap13	0.309792	0.000462991		Cse1l	-0.081216	0.369876
Uqcr11	0.307752	0.000506938		Med13l	-0.0809851	0.371243
Pfdn5	0.307372	0.000515552		Rpl37	-0.080467	0.374321
Lamp1	0.306556	0.000534477		Eef1g	-0.080464	0.374338
Tardbp	0.305853	0.000551296		Cdc42ep1	-0.0797973	0.378322
Rpl23a	0.305806	0.000552445		Ssh2	-0.079524	0.379963
Tmed9	0.30498	0.00057285		Psd	-0.07948	0.380227
Sdcbp	0.303378	0.000614443		Atrip	-0.079091	0.382571
Tlcd1	0.3033	0.000616559		Dynll2	-0.078295	0.387393
Ech1	0.303161	0.000620309		Nppc	-0.0782817	0.387474
Sash1	0.302791	0.000630388		Plk3	-0.0780991	0.388586
Brp44l-ps	0.30252	0.000637866		Rpl19	-0.0780867	0.388662
Dusp5	0.301975	0.000653152		Rpl12	-0.0779943	0.389225
Capza2	0.301348	0.000671143		Rpl13	-0.0779229	0.389155
Zfp106	0.301286	0.00067296		Mafk	-0.0779055	0.389766
Akap2	0.301113	0.00067801		Acly	-0.0772245	0.393936
Fstl3	0.30096	0.000682516		Cish	-0.076921	0.395804
Tmem66	0.30042	0.000698615		Tm9sf4	-0.0767896	0.396613
Ipo4	0.300379	0.000699865		H3f3a	-0.0762699	0.399826
Ccnt2	0.299712	0.00072029		Fam120a	-0.0755302	0.404426
Prelp	0.299661	0.000721884		Gm12940	-0.0745958	0.410281
Prpf40a	0.299454	0.000728324		Ttyh2	-0.0741466	0.413113
Ptms	0.298281	0.000765971		Clk4	-0.0741068	0.413365
Metap2	0.298253	0.000766884		Fau	-0.0739072	0.414113
Gm20459	0.298199	0.000768643		Itpr1	-0.0737175	0.41583
Brp44l	0.297887	0.000778976		Rps13	-0.0729276	0.420857
Med25	0.29787	0.000779559		Clmn	-0.0726453	0.422662
Pqlc1	0.297149	0.000803946		Slc16a3	-0.072565	0.423177
Pum1	0.296887	0.00081297		Rpsa	-0.0708922	0.433454
Cryab	0.296691	0.000819814		RP23-72M20.2	-0.0707061	0.435183
Sbno1	0.295839	0.000850057		Camta1	-0.0699709	0.439984
Spats2l	0.295686	0.000855598		Rps2	-0.0693355	0.444159
Canx	0.295249	0.000871597		Ddit3	-0.0690496	0.446044
Tmem55b	0.295127	0.00087611		Slc10a6	-0.0690127	0.446288
Bzw1	0.294202	0.000911099		Rps19	-0.0684061	0.450304
Lama2	0.294087	0.000915521		Gm16378	-0.0675929	0.45572
Tmem106b	0.293661	0.000932107		Gm10709	-0.066473	0.463237
Gm5506	0.293367	0.000943725		Rps24	-0.0662282	0.46437
Lman2	0.292972	0.000959553		Syvn1	-0.0661247	0.465589
1110005A03Rik	0.292941	0.000960785		Pde4d	-0.0635443	0.483214
Glt25d1	0.292728	0.00096946		Rpl6	-0.0635332	0.483291
Eno1	0.292566	0.000976043		Cxcl1	-0.0623318	0.491619
Ndfip1	0.292184	0.00099183		Gpx3	-0.06169	0.495583
Il1r1	0.292113	0.0009948		Gfra1	-0.0616645	0.496276
Ing3	0.291676	0.00101315		Slc9a3r1	-0.0606762	0.503218
Fstl1	0.290733	0.00105388		Prox1	-0.0598348	0.509167
Eif3c	0.290304	0.00107289		Opa3	-0.0586042	0.517933
Eny2	0.290027	0.00108535		Slc7a8	-0.0583282	0.519909
Emp3	0.290005	0.00108631		Prr14	-0.0582728	0.520306
Msn	0.288993	0.00113295		Hnrnpa2b1	-0.0569823	0.529603
Rbfox2	0.288844	0.00113994		Rplp2	-0.0561323	0.535771
Ctsz	0.288739	0.00114491		Pde7b	-0.0559798	0.536882
Eif4g3	0.28843	0.00115968		Taldo1	-0.0559482	0.537112
Manf	0.288014	0.00117976		Gtf2b	-0.0555648	0.539909
Cst3	0.287996	0.00118066		Use1	-0.0549178	0.544646
Mob1a	0.287739	0.00119322		Dnajc25	-0.0545878	0.54707
Zfp706	0.287549	0.00120265		Rassf1	-0.0538007	0.552872
Sri	0.287369	0.0012116		Gm10159	-0.0534681	0.555333
Rb1cc1	0.287252	0.00121744		Trrap	-0.0531779	0.557485
Gtf2a2	0.287015	0.00122938		Adss	-0.0531037	0.558036
1810037I17Rik	0.286912	0.00123458		Prnp	-0.0529397	0.559253
Hspa4	0.2862	0.00127125		Colec12	-0.0528394	0.559999
Pacsin2	0.286157	0.00127349		Myf5	-0.0527723	0.560498
Pvr	0.285909	0.00128653		Gstm1	-0.0526356	0.561515
Psma2	0.285314	0.00131825		Cul1	-0.0518182	0.567618
Ergic1	0.284559	0.0013595		Abca8a	-0.0516465	0.568904
Gm20390	0.28411	0.00138459		Gm17041	-0.0515862	0.569356
Copb1	0.283825	0.00140079		Snrnp200	-0.0501658	0.580048
S100a16	0.283607	0.00141322		Ccl11	-0.049651	0.583947
Thoc2	0.283379	0.00142639		9030425E11Rik	-0.0496384	0.584043
Mxra8	0.28314	0.00144032		Pfkp	-0.0495213	0.584931
Cdc42se2	0.282834	0.00145828		Nfix	-0.0491678	0.587617
Trp53inp2	0.282741	0.00146377		Chka	-0.0481959	0.59503
Dag1	0.282615	0.00147126		Stk11	-0.0481749	0.595191
Gm10131	0.282397	0.00148433		Ubl3	-0.0480181	0.596391
