# Supplementary material for: Ageing affects DNA methylation drift and transcriptional cell-to-cell variability in mouse muscle stem cells
Source: Nat Commun. 2019 Sep 25;10:4361. doi: 10.1038/s41467-019-12293-4 (PMC6761124; doi:10.1038/s41467-019-12293-4)
Supplement: Supplementary file 7 — Supplementary Data 4 [file 41467_2019_12293_MOESM7_ESM.xlsx]

## Sheet: Feuil1
Supplementary Data 4. Increase of transcriptional and methylation heterogeneity with age in promoter regions (Δ : Old-young).
Gene Name	Δ methylation levels	Δ methylation heterogeneity	Δ transcriptional heterogeneity
Ppp1r14c	0.0143252	NA	NA
Plekhg1	0.000789667	NA	-1.29471
Mthfd1l	0.000723276	NA	NA
Akap12	0.00338375	NA	NA
Zbtb2	0.00286548	NA	NA
Fbxo5	0.00150417	NA	NA
Mtrf1l	0.00177993	NA	NA
Rgs17	0.00593948	NA	NA
Cnksr3	0.00327375	NA	-0.586746
Lrp11	-0.00151088	NA	NA
Pcmt1	0.000548465	NA	-0.427057
Lats1	0.000548465	NA	0.00155931
Katna1	0.0179625	NA	-0.325999
B430219N15Rik	-0.0225014	0.167158	NA
Tab2	0.000232283	NA	0.413362
Ust	-0.0110108	NA	NA
Sash1	0.00410092	NA	1.93212
Samd5	0.0113794	NA	NA
Rab32	0.00615842	NA	NA
Grm1	0.0226631	0.519573	NA
Shprh	-0.00409914	NA	NA
Fbxo30	-0.00421069	NA	0.10452
Stx11	-0.000286014	NA	-0.534462
Sf3b5	-0.00215841	NA	0.849892
Ltv1	-0.00572088	NA	-0.867591
Phactr2	-0.001071	NA	0.277634
Pex3	0.000369286	NA	NA
Adat2	0.00122545	NA	NA
Aig1	0.00484415	NA	-0.941994
Heca	-0.000321711	NA	-0.868091
3110003A17Rik	0.0095006	NA	-0.428439
Hebp2	0.00804481	NA	NA
D10Bwg1379e	-0.00732803	NA	NA
Perp	0.0125113	NA	NA
Olig3	0.00481178	NA	NA
Ifngr1	-0.00436405	NA	0.99322
Il20ra	-0.0102515	NA	NA
Slc35d3	-0.00564284	NA	NA
Pex7	0.0121384	NA	NA
Map3k5	0.000690186	NA	0.619831
4933406P04Rik	1.3134e-05	NA	NA
Bclaf1	1.3134e-05	NA	-0.491762
Fam54a	0.00191516	NA	NA
Ahi1	-0.00180338	NA	-0.80571
Myb	0.00243465	NA	NA
Hbs1l	9.42041e-05	NA	0.990617
Sgk1	0.0448725	-0.475847	-2.29736
E030030I06Rik	0.00135259	NA	NA
Gm4895	-0.0211806	NA	NA
H60b	0.00293141	NA	NA
Slc2a12	0.0114437	NA	1.15179
Tbpl1	-0.000777527	NA	-1.52274
Tcf21	0.0286769	0.446733	NA
Eya4	-0.00335434	NA	NA
Rps12	0.00345017	NA	-1.50952
Stx7	0.0219096	NA	-0.804274
Moxd1	0.0110682	NA	NA
Gm15270	0.00357008	NA	1.31969
Ctgf	0.00260491	NA	NA
Enpp1	0.0044847	NA	NA
Med23	0.00530775	NA	NA
Tmem200a	0.00606112	NA	NA
Gm9767	0.00606112	NA	NA
L3mbtl3	0.0013015	NA	NA
Rnf146	0.00224267	NA	0.476317
Rspo3	0.0102743	NA	NA
Cenpw	-0.0097987	NA	NA
Hint3	0.00580706	NA	NA
Ncoa7	-0.00282116	NA	-1.77773
Hey2	0.0258237	NA	NA
Tpd52l1	0.00730617	NA	NA
Rnf217	0.000141206	NA	NA
Nkain2	0.00294656	NA	NA
Clvs2	-0.00979895	NA	NA
Gm15939	-0.0186111	0.141944	NA
Gm10327	0.028074	-0.651482	NA
Rwdd1	-0.0003702	NA	NA
Fam26f	0.0125742	0.044387	NA
Dse	-0.00239502	NA	NA
Tspyl1	0.0102463	NA	0.202299
Nt5dc1	-0.0302542	0.431197	NA
Tspyl4	0.0640923	-0.606036	NA
Hs3st5	0.00327437	NA	NA
Hdac2	-0.00122821	NA	-0.405
Marcks	0.00519233	NA	-1.41628
5930403N24Rik	0.00255723	NA	NA
1700025K23Rik	0.00786589	NA	NA
Tube1	0.0193687	NA	NA
Fyn	0.00162443	NA	NA
E130307A14Rik	-0.00385501	NA	NA
Rev3l	-0.00385501	NA	0.412766
2010001E11Rik	0.00500255	NA	NA
G630090E17Rik	-0.00900348	0.346067	NA
AI317395	-0.0109346	NA	NA
Slc16a10	0.00270001	NA	-0.633889
Amd1	0.00210345	NA	-0.767804
9030224M15Rik	0.00715889	-0.0105667	NA
Cdc40	0.00235796	NA	-0.640352
Wasf1	0.00234568	NA	NA
Gpr6	0.00848165	NA	NA
Zbtb24	0.11368	-1.16361	NA
Mical1	-0.00131669	NA	NA
Smpd2	-0.00317863	NA	-0.85839
Ppil6	-0.00394373	NA	NA
Cep57l1	-0.00405121	NA	NA
Sesn1	-0.00705702	NA	0.922492
Foxo3	-0.00306605	NA	NA
Lace1	-0.0811243	0.969006	NA
Snx3	-0.00362185	NA	0.17938
Sec63	-1.57928e-05	NA	0.0880465
Sobp	0.00703863	NA	NA
9030612E09Rik	0.00710571	NA	NA
Pdss2	0.00206159	NA	NA
1700021F05Rik	0.00631528	NA	NA
Cd24a	-0.0010897	NA	NA
Qrsl1	-0.000696345	NA	NA
Rtn4ip1	-0.000696345	NA	NA
Aim1	-9.0301e-06	NA	0.577013
Atg5	-0.0145456	NA	-0.998759
Prdm1	0.0217202	NA	NA
Gm15934	0.0334029	NA	NA
Bves	0.00213919	NA	NA
Hace1	0.00261442	NA	NA
Grik2	0.00798549	NA	NA
Sim1	0.000436797	NA	NA
Rfx6	-0.000573064	NA	NA
Vgll2	0.0149498	NA	-1.77649
Dcbld1	-0.0018146	NA	NA
Gopc	0.000419174	NA	NA
Nus1	0.00505123	NA	NA
Gm9766	0.00176898	NA	0.626324
Mcm9	-0.00172538	NA	NA
Asf1a	-4.2715e-05	NA	0.8783
Fam184a	0.013465	NA	NA
Hsf2	0.000698677	NA	NA
Serinc1	-0.00646871	NA	-0.469332
Pkib	-0.0125608	NA	NA
Smpdl3a	-0.00311317	NA	NA
AW822073	0.0280132	-0.349176	NA
Gm4981	0.0416692	-1.47648	NA
Gcc2	0.00293082	NA	NA
Lims1	0.00165003	NA	-0.519159
Ranbp2	0.000133292	NA	-0.673704
Ccdc138	0.00119149	NA	NA
Sh3rf3	0.00482388	NA	NA
P4ha1	0.00335687	NA	-1.2663
Ccdc109a	-0.00306215	NA	1.7571
Gm10322	-0.0037859	NA	NA
Micu1	0.00143207	NA	-0.326661
Dnajb12	-0.0136962	NA	NA
Ddit4	0.00489245	NA	NA
Anapc16	-0.00835408	NA	0.0272117
Ascc1	-0.00979159	NA	NA
Spock2	0.000401701	NA	NA
Chst3	0.00980693	NA	NA
Psap	-0.0145471	NA	1.72044
Slc29a3	0.0202615	0.0312387	NA
Unc5b	-0.0112757	NA	NA
Pcbd1	-0.0592186	1.13456	NA
Sgpl1	0.00382609	NA	-0.298708
Adamts14	0.00763916	NA	NA
X99384	0.00798638	NA	2.45699
Nodal	0.00351567	0.220131	NA
Eif4ebp2	-0.000750523	NA	NA
D830039M14Rik	0.0025334	NA	NA
Lrrc20	-0.000725946	NA	NA
Npffr1	0.106061	-0.429173	NA
Ppa1	0.00884613	NA	-0.626726
Sar1a	0.00509562	NA	-1.92394
Tysnd1	0.0273367	0.0524874	NA
H2afy2	0.0128751	NA	NA
Neurog3	-0.00450654	NA	NA
Tspan15	0.00202602	NA	1.12237
Tacr2	0.0878008	0.488979	NA
2210417K05Rik	0.002835	NA	NA
Supv3l1	0.0224503	-0.248688	NA
Vps26a	0.00317908	NA	-0.944181
2510003E04Rik	0.000191252	NA	NA
Ddx21	-0.00260796	NA	1.234
Ddx50	0.00207984	NA	-0.320531
Stox1	0.00585085	NA	NA
Ccar1	0.00134462	NA	1.6147
Slc25a16	0.0067386	NA	NA
Dna2	-0.0291219	NA	NA
Rufy2	0.000827123	NA	-2.17919
Hnrnph3	-0.000791099	NA	-0.479783
Pbld2	-0.000791099	NA	NA
Atoh7	-0.0141795	NA	NA
1700120B22Rik	0.00394601	NA	NA
Herc4	0.00400995	NA	0.0210407
Nrbf2	-0.00710792	NA	NA
Ado	0.00134802	NA	NA
Zfp365	0.00357543	NA	NA
Rtkn2	-0.0081938	NA	NA
Tmem26	0.0127961	NA	NA
A930033H14Rik	0.000584522	NA	NA
Cdk1	0.000194313	NA	NA
Ccdc6	-0.00223989	NA	NA
Slc16a9	0.00378219	NA	NA
Fam13c	0.0183329	NA	NA
Bicc1	-0.0206205	NA	1.59657
Ipmk	0.0052513	NA	NA
Pcdh15	0.0056164	NA	NA
Specc1l	0.00237418	NA	-0.407764
Adora2a	0.0123584	-0.0478017	NA
1110038D17Rik	0.00634288	NA	NA
Snrpd3	0.00732537	NA	-0.101773
Cabin1	-0.00122664	NA	-0.484647
Ddt	0.053016	-0.137922	-1.5022
Mif	-0.00366429	NA	-0.244912
Derl3	0.0596519	-0.769377	NA
Smarcb1	0.000552705	NA	0.0352713
Mmp11	0.0526452	0.845523	NA
Chchd10	0.0644863	0.872015	NA
Gm5134	-0.0473994	-1.67129	NA
Zfp280b	-0.00379195	NA	NA
Prmt2	0.00990142	NA	NA
Dip2a	0.00567834	NA	NA
Pcnt	-0.00551853	NA	NA
Ybey	-0.065187	0.737119	NA
Lss	-0.00101681	NA	NA
Gm15343	0.102253	-1.37028	NA
Ftcd	0.0563402	-1.02772	NA
Col6a2	0.0638	-0.578289	2.36383
Pcbp3	0.0307615	-0.292676	NA
Slc19a1	0.0647372	-0.501847	NA
Col18a1	-0.0120439	0.277976	1.20359
Gm10941	0.00979143	NA	NA
Pofut2	0.011031	NA	-0.607561
Adarb1	0.00860229	NA	0.674524
1810008A18Rik	0.0284745	-0.461189	NA
Pttg1ip	0.010159	NA	-0.758906
Ube2g2	-0.000903029	NA	NA
Lrrc3	-0.0283654	0.406389	NA
1810043G02Rik	0.0298087	-0.360228	NA
Pfkl	0.00301782	NA	NA
Aire	0.00111258	0.906128	NA
Dnmt3l	0.0139539	0.795088	NA
Icosl	0.0223284	NA	NA
Trappc10	0.00480478	NA	0.301488
Pdxk	0.0122689	-0.0992448	NA
Gm9978	0.112062	-1.58967	NA
Ilvbl	0.0154077	NA	NA
Ccdc105	0.00734846	NA	NA
Slc1a6	-0.0173132	0.168487	NA
2610008E11Rik	-0.0358001	NA	NA
Ppap2c	0.00825819	NA	NA
C2cd4c	-0.0098344	0.537193	NA
Gm16517	0.0210339	NA	NA
Bsg	0.00498661	NA	-0.416918
Hcn2	0.00864303	NA	NA
Rnf126	0.0190882	NA	NA
Fstl3	0.100217	-0.827484	-0.677286
Palm	0.00292676	NA	NA
E130317F20Rik	0.00680406	NA	NA
Ptbp1	0.00156894	NA	-0.149072
BC005764	-0.00981597	NA	NA
Gm17134	0.0899766	-1.41649	-0.756951
Prtn3	-0.0192498	-0.00230138	NA
Cfd	-0.0225383	1.65275	NA
C030046I01Rik	0.0156049	NA	1.90061
Kiss1r	0.0153738	NA	NA
Arid3a	-0.00228945	NA	NA
Wdr18	0.00030791	NA	-0.0948282
Grin3b	0.0298999	-0.0732183	NA
ORF61	0.0179136	NA	NA
Cnn2	-0.0164957	0.261232	NA
Hmha1	0.00375395	0.431096	NA
Polr2e	0.188569	-2.10154	0.301434
Stk11	-0.00659034	NA	0.43227
Dos	0.0454069	-0.714532	NA
Atp5d	0.00557268	-0.21247	-1.73031
Midn	0.0123909	NA	1.27209
Efna2	0.00889752	NA	NA
Mum1	0.0024608	NA	NA
Gamt	0.0199113	-0.550639	NA
Dazap1	-0.0170713	NA	NA
Rps15	-0.00799504	-0.177018	-1.28085
Pcsk4	-0.0502493	0.0309014	NA
Reep6	-0.0458498	0.189732	NA
Plk5	0.0139451	0.132618	NA
Mbd3	0.00473378	NA	-0.36745
Tcf3	-0.000492724	NA	1.39751
Fam108a	0.0117836	NA	-1.22776
Btbd2	0.0081332	NA	NA
Mob3a	0.00218119	NA	NA
Izumo4	-0.00550018	NA	NA
Ap3d1	0.00902817	NA	-0.126428
Dot1l	-0.00872804	NA	0.117665
Amh	0.166419	-2.424	NA
Oaz1	-0.00256953	-0.452413	-0.648625
Lingo3	0.0463067	0.691768	NA
Lsm7	0.0560166	-0.389013	NA
3110056O03Rik	0.0544819	-0.518728	NA
Gadd45b	-0.0697676	0.0023715	-1.25893
Diras1	0.0020895	0.32773	NA
Gm16099	0.0115438	0.324343	NA
Thop1	-0.00518426	NA	NA
Map2k2	-0.0095527	0.224471	0.705559
Zbtb7a	-6.85053e-05	NA	-0.816465
Pias4	-0.00124008	NA	NA
2310050B05Rik	0.0162703	NA	NA
Tjp3	0.0107176	0.238274	NA
Pip5k1c	0.00275406	-0.0305862	-0.239002
2510012J08Rik	-0.0470675	0.571609	NA
Tbxa2r	0.0613298	-1.1657	NA
Gipc3	0.00993608	-0.403163	NA
Hmg20b	0.0151926	-0.306162	NA
4930404N11Rik	0.055434	2.36666	NA
Gm16104	0.0288338	0.864072	NA
Ncln	0.00685298	0.380076	0.27106
S1pr4	0.0340463	1.37557	NA
Gna15	0.133384	2.31316	NA
Gna11	0.001019	NA	-0.104049
Aes	-0.00800208	NA	-1.12642
Gm15917	0.165632	-1.83145	NA
Tle2	0.0865687	-0.860635	NA
BC025920	-0.243248	1.19251	NA
Sirt6	0.0582979	0.890745	NA
Ankrd24	0.0601325	0.892604	NA
Gm15608	-0.000855505	-0.159057	NA
Zfp938	0.00739737	NA	NA
1190007I07Rik	0.0055624	NA	NA
Tdg	-0.00976012	NA	1.46519
Nfyb	0.000873392	NA	-0.419694
1700028I16Rik	0.142237	-1.19099	NA
Txnrd1	0.0128849	NA	-1.02618
Gm4799	0.0713593	1.54363	NA
Chst11	0.00811834	NA	NA
Aldh1l2	-0.0106813	NA	NA
A230046K03Rik	0.00105017	NA	2.03184
Appl2	-0.0143962	NA	1.58839
1500009L16Rik	-0.026394	0.655519	NA
Tcp11l2	0.00468748	NA	-0.693039
Polr3b	0.0258144	-0.397604	NA
Rfx4	0.00924152	2.68742	NA
Ric8b	0.000215106	NA	-1.02026
Fhl4	0.000916883	NA	NA
AI597468	0.000916883	NA	0.73726
Pwp1	0.00247359	NA	1.99773
Prdm4	-0.000140868	NA	1.0078
Ascl4	-0.00919591	NA	NA
Fbxo7	-0.00531305	NA	NA
Syn3	0.00452135	NA	-0.0736892
Hsp90b1	0.00484014	NA	-1.63974
BC030307	0.00573849	NA	NA
Nt5dc3	-0.015723	NA	-1.043
4930547N16Rik	-0.00998465	NA	NA
Nup37	-0.00998265	NA	NA
Dram1	-0.00707984	NA	-0.286261
Gnptab	-0.00709048	NA	NA
Chpt1	0.000984014	NA	-1.66694
Arl1	-0.00478582	NA	0.0150391
Slc5a8	0.000855897	NA	NA
Gas2l3	-0.015693	NA	NA
Scyl2	-0.00703739	NA	-0.85379
Uhrf1bp1l	0.00365249	NA	0.106793
Anks1b	0.00640225	NA	NA
Apaf1	-0.00217667	NA	-0.109038
Ikbip	-0.00217667	NA	NA
Slc25a3	-0.00458424	NA	-0.34291
Tmpo	0.00249035	NA	0.400945
Nedd1	-0.000133106	NA	NA
Cdk17	-0.00142358	NA	NA
Lta4h	-0.00228456	NA	-0.750017
Amdhd1	0.0302608	-0.128284	NA
Ccdc38	0.0257214	-0.0454534	NA
Snrpf	0.00176791	NA	NA
Ntn4	0.000440059	NA	-0.505657
Metap2	-0.00547822	NA	-0.69137
Vezt	0.000793084	NA	NA
Fgd6	0.00087447	NA	NA
Nr2c1	0.0201312	NA	NA
Tmcc3	0.0236726	NA	NA
Ube2n	-0.000704885	NA	-1.10994
Nudt4	-0.00216919	NA	0.337221
Eea1	-0.00434248	NA	NA
Btg1	0.0070612	NA	-0.686066
4921510H08Rik	-0.0792374	-0.275697	NA
Poc1b	0.00376942	NA	1.5254
Galnt4	0.0517554	-0.811634	NA
Dusp6	0.000988345	NA	0.905919
Kitl	0.00273365	NA	NA
Tmtc3	0.00183285	NA	NA
Cep290	0.00231681	NA	NA
Alx1	0.0216779	NA	NA
Gm17028	0.0263238	NA	NA
Slc6a15	0.00584568	NA	NA
Tmtc2	-0.00105501	NA	-0.419456
Gm15663	-0.000486365	NA	NA
BC067068	-0.0237228	NA	NA
Ccdc59	-0.0277597	NA	-0.415435
Lin7a	0.0112511	NA	-2.60408
Myf5	-0.00168597	NA	-0.508415
Ppp1r12a	0.00192298	NA	NA
Pawr	0.00405245	NA	NA
Syt1	-0.00425167	NA	NA
E2f7	-0.000251139	NA	NA
Csrp2	-0.00577044	NA	-1.18953
Zdhhc17	-0.00223755	NA	NA
Osbpl8	0.00165232	NA	1.52408
Bbs10	0.00101569	NA	NA
Nap1l1	-0.00116883	NA	-1.78091
Phlda1	0.00314198	NA	-1.25313
Kcnc2	0.00680189	NA	NA
Atxn7l3b	0.00633354	NA	-1.42753
Trhde	-0.000711967	NA	NA
Gm15723	-0.00100428	NA	NA
Tbc1d15	0.00343821	NA	2.56
Rab21	-0.00605394	NA	NA
Thap2	0.00133919	NA	0.621116
Zfc3h1	0.0014102	NA	0.686904
Lgr5	0.00840554	NA	NA
Ptprb	0.0261261	NA	NA
Kcnmb4	0.00557373	NA	NA
Cnot2	0.00423941	NA	-0.077553
Rab3ip	-0.000275047	NA	NA
Lrrc10	0.0747165	-1.29479	NA
Cct2	-0.000311696	NA	-0.621409
Frs2	0.000850552	NA	0.797968
Cpm	0.00784759	NA	NA
Mdm2	-0.00331064	NA	0.146207
Slc35e3	-0.0246217	NA	NA
Nup107	0.0122158	NA	NA
Rap1b	0.00297653	NA	-1.03548
Mdm1	0.0059023	NA	NA
Cand1	0.00483388	NA	2.27067
Gm16320	-0.00316208	NA	NA
Grip1	-0.00402275	NA	NA
Helb	0.0123739	-0.189217	NA
Irak3	0.0457925	-0.581176	NA
Tmbim4	0.0378903	-0.640832	-2.0472
Llph	-0.00314133	NA	NA
Hmga2	-0.00457996	NA	NA
Msrb3	0.00305634	NA	-0.0495597
Gm4473	0.00305634	NA	NA
Wif1	0.00211414	NA	NA
Tbc1d30	-0.00403517	NA	NA
Gns	-0.00702869	NA	-0.00948703
Rassf3	-0.00351789	NA	NA
Tbk1	-0.000309518	NA	NA
Xpot	0.00134849	NA	1.43231
D930020B18Rik	0.000544036	NA	NA
BC048403	-0.000921285	NA	NA
Srgap1	0.0161824	NA	NA
Tmem5	0.00601374	NA	-1.46313
Avpr1a	0.00578779	NA	NA
Mon2	0.00131663	NA	-1.8485
Usp15	0.00190272	NA	NA
Fam19a2	-0.00172362	NA	NA
Lrig3	0.0138565	NA	NA
Xrcc6bp1	0.0104501	NA	NA
Fam119b	0.0158936	NA	NA
Mettl1	0.0143655	NA	-0.832445
Cyp27b1	-0.0114075	0.353775	NA
2009-03-01	0.00927864	NA	NA
Cdk4	-0.0329395	0.603336	-0.805741
Agap2	0.00587227	-0.577597	NA
Slc26a10	0.0497935	0.903572	NA
Arhgef25	0.0256743	-0.303265	NA
Dtx3	-0.0075554	-0.0307521	-0.32796
Kif5a	0.0201139	-0.0582008	NA
Dctn2	0.00843586	NA	-0.509467
Mbd6	-0.0039969	0.0862629	NA
Gm20492	-0.0138155	0.265482	NA
Gm4189	0.00249541	NA	NA
Ddit3	0.00249921	NA	1.03625
Gli1	-0.0218084	NA	NA
Inhbe	0.0762349	-0.950354	NA
R3hdm2	-0.00036197	NA	-0.82456
Nxph4	0.00874531	0.556878	NA
Lrp1	-0.00152343	NA	0.446388
Stat6	0.00342217	0.171046	-0.277396
Nab2	0.0123835	NA	NA
Gm16229	0.0366259	-0.143155	NA
Tmem194	0.00198627	NA	NA
Gm16230	-0.0109139	NA	NA
Zbtb39	0.0112868	NA	NA
Naca	0.004493	NA	-1.05391
Ptges3	0.00336538	NA	-1.18525
Baz2a	-0.00630253	NA	NA
Gls2	0.0112939	NA	NA
Cs	0.00308205	NA	0.470446
Coq10a	0.0013975	NA	NA
Ankrd52	0.00448846	NA	NA
Obfc2b	-0.000213911	NA	0.71888
Rnf41	0.000180533	NA	NA
Smarcc2	-0.00537459	NA	NA
Myl6	0.0649148	-0.8412	-0.786001
Esyt1	-0.00362353	NA	1.02795
Zc3h10	0.01519	NA	0.117039
Rpl41	-0.0128819	0.176001	-0.922648
Pa2g4	0.00494012	NA	0.00906906
Erbb3	0.00770532	NA	NA
Suox	-0.00191763	NA	NA
Rab5b	0.00379126	NA	0.561285
Dgka	-0.00414425	NA	NA
Wibg	-0.0106188	NA	NA
Tmem198b	0.00276365	-0.136567	NA
Dnajc14	0.0430731	-0.467253	1.14477
Gdf11	-0.00811879	NA	NA
Cd63	0.0081874	NA	-0.254662
Itga7	0.0108508	NA	0.312965
Gm11399	0.059256	-1.20268	NA
Drg1	-0.00179308	NA	-0.152122
Patz1	-0.00499057	NA	NA
Limk2	-0.000721479	NA	NA
Rnf185	0.00524685	NA	1.0002
8430429K09Rik	0.00524685	NA	NA
Pla2g3	-0.0912711	-2.21534	NA
Gm11946	-0.00262055	1.059	NA
Gm11947	-0.151785	1.45823	NA
Tug1	0.0018417	NA	NA
Morc2a	0.0018417	NA	1.14022
Osbp2	-0.0220909	0.571257	NA
4921536K21Rik	0.059411	-0.838765	NA
Dusp18	0.0755489	-1.03278	0.00701021
Slc35e4	-0.00125903	NA	-0.157371
Ccdc157	-0.0104547	NA	-0.378439
Sf3a1	-0.0104547	NA	1.88554
Tbc1d10a	-0.00156464	NA	0.545829
Gatsl3	-0.0296219	-0.0504725	NA
Osm	-0.0354904	-0.716434	NA
Mtmr3	0.00884097	NA	NA
Ascc2	0.00402652	NA	NA
Nf2	0.000388257	NA	-0.161362
Nipsnap1	0.0441869	-0.407183	NA
Ap1b1	0.0204381	NA	0.220479
Kremen1	0.0318965	-0.482329	0.695023
Znrf3	0.000625172	NA	0.00163931
Xbp1	0.0081168	NA	-0.489426
Ccdc117	0.00253474	NA	NA
Ankrd36	0.117408	-3.37068	NA
Mrps24	-0.0735116	-1.26923	-0.746588
Urgcp	-0.00342634	NA	-0.156643
Dbnl	0.0134165	NA	0.416742
Aebp1	0.0412484	0.515623	NA
Pold2	0.00998914	-0.186395	NA
Myl7	0.0634678	-0.865256	NA
Ykt6	-0.0188647	0.283231	1.73332
Camk2b	0.00482472	NA	NA
Nudcd3	-0.00264635	NA	-0.0723578
Npc1l1	-0.00848594	0.639009	NA
Ddx56	0.0530693	-0.195942	0.745667
Tmed4	-0.0132024	NA	0.361947
Ogdh	-0.00315794	NA	1.45395
Zmiz2	0.00465507	NA	NA
Ppia	0.0119953	NA	1.32979
H2afv	0.0899015	-0.851211	-1.44149
Gm11974	0.0281966	NA	-1.08027
Tbrg4	-0.011259	NA	1.01601
Adcy1	-0.000206128	NA	NA
Igfbp3	0.00380894	NA	NA
Sun3	0.0262637	NA	NA
Gm11992	0.0208556	NA	NA
Upp1	0.000945536	NA	-0.870237
Vwc2	0.00510166	NA	NA
Zpbp	0.0111962	NA	NA
4930415F15Rik	0.0111962	NA	NA
Gm11999	0.00883578	NA	NA
Ikzf1	0.00849325	NA	NA
Fignl1	-0.00554217	NA	NA
Vstm2a	-0.00876141	NA	NA
Sec61g	-0.00455088	NA	-0.304578
Egfr	0.00954204	NA	-0.237921
Plek	0.00872274	NA	NA
Cnrip1	0.00732336	NA	NA
Ppp3r1	0.00133711	NA	0.440181
Pno1	-0.00103321	NA	-0.205508
C1d	0.0499268	0.048769	0.031801
Etaa1	0.0128809	NA	NA
2900053O20Rik	0.0128809	NA	NA
Meis1	-0.00598877	NA	NA
Gm16140	-0.21293	-0.635236	NA
Spred2	0.00154803	NA	-1.03917
Actr2	-0.000913782	NA	-0.299278
Rab1	0.00652203	NA	-0.624701
Cep68	0.00452553	NA	1.12696
Slc1a4	0.00118188	NA	NA
Sertad2	0.00169539	NA	0.173716
Aftph	-0.000287314	NA	NA
1110067D22Rik	0.00792155	NA	NA
Gm12037	0.00981583	NA	NA
Peli1	-0.000852171	NA	-0.348628
Vps54	0.00603062	NA	NA
Ugp2	0.00394262	NA	-3.41431
Gm12043	0.00292224	NA	NA
Mdh1	0.0099919	NA	-0.952444
Wdpcp	0.0099919	NA	NA
Otx1	0.0740096	0.940169	NA
Tmem17	-0.0036717	NA	NA
B3gnt2	0.0038293	NA	NA
9130230N09Rik	0.0127718	NA	NA
Cct4	0.0153843	NA	-0.474339
Fam161a	0.000249671	NA	NA
Gm12059	0.00476404	NA	NA
Xpo1	0.00580464	NA	NA
Usp34	0.000329556	NA	-0.659426
Ahsa2	-0.00836004	NA	-1.6382
1700030C12Rik	-0.00246588	NA	NA
0610010F05Rik	-0.014548	NA	NA
Pex13	0.00751105	NA	NA
Pus10	0.00403642	NA	NA
Rel	0.00576639	NA	0.914498
Papolg	0.0105596	NA	NA
Gm12061	0.0113784	NA	NA
A830031A19Rik	0.00191235	NA	NA
Gm12063	-9.12668e-05	NA	NA
Bcl11a	0.000939692	NA	NA
5730522E02Rik	-0.00116508	NA	NA
Vrk2	0.000809862	NA	NA
Gm6899	0.000809862	NA	NA
Ccdc85a	0.00679922	NA	NA
A630052C17Rik	0.0183461	NA	NA
Smek2	0.0183461	NA	-0.922012
Ccdc104	0.024208	NA	-0.247656
Ccdc88a	-0.000556219	NA	-1.30264
Prorsd1	-0.00832302	NA	NA
Gm12089	-0.00832302	NA	NA
Rps27a	0.0145339	NA	-0.926846
1700034F02Rik	0.0145339	NA	NA
Rtn4	0.00238889	NA	-0.575872
Eml6	0.00187923	NA	NA
4931440F15Rik	0.0577728	1.61187	NA
Spnb2	-0.00136148	NA	-0.864099
Gm8098	-0.00276548	NA	NA
Psme4	0.00283775	NA	0.201721
Gpr75	0.016173	NA	NA
Erlec1	0.00222116	NA	NA
Asb3	0.00222116	NA	NA
Bod1	-0.0293044	NA	NA
Cpeb4	0.00873204	NA	-2.43124
Rhbdf1	0.00939598	NA	2.33241
Nprl3	0.0210122	NA	1.59112
Mpg	-0.00347587	NA	NA
Sh3pxd2b	0.0040477	NA	NA
Efcab9	0.0046966	NA	NA
Stk10	0.00112882	NA	NA
Fbxw11	0.00461696	NA	2.41666
Npm1	0.00761499	NA	-1.78088
Gm12116	0.00893686	NA	NA
Ranbp17	-0.0011983	NA	NA
Ccdc99	0.00887154	NA	NA
Pank3	-0.00246968	NA	1.06993
Fbll1	-0.00757932	0.371698	NA
Wwc1	-0.00346176	NA	NA
Odz2	0.0092995	NA	NA
Hmmr	-0.00704939	NA	NA
Nudcd2	-0.00704939	NA	NA
Ccng1	-0.000169538	NA	NA
A230004M16Rik	0.0168932	1.03958	NA
Gabra1	0.0169849	NA	NA
Gabrb2	-0.0216429	-0.556954	NA
Ccnjl	-0.00143336	NA	NA
Pwwp2a	-0.0103565	NA	-0.072485
Ublcp1	-0.00358546	NA	NA
Rnf145	0.00621191	NA	1.44308
Ebf1	-0.00794821	NA	NA
Clint1	3.87647e-05	NA	0.315689
Lsm11	-0.000200805	NA	NA
Sox30	0.0395817	1.00874	NA
Adam19	-0.00357351	NA	NA
Nipal4	0.00541935	NA	NA
Cyfip2	0.00942777	NA	NA
Med7	0.00394341	NA	-0.575988
Trim41	-0.014763	0.218983	NA
Gm12184	-0.0114208	NA	NA
Trim7	-0.0444384	0.111904	NA
Zfp62	0.00117254	NA	NA
Mgat1	-0.0274034	0.146518	1.46569
Flt4	0.00263196	NA	NA
Cnot6	-0.00408781	NA	-0.275345
Gfpt2	-0.00610638	NA	-0.780743
Mapk9	-0.00406505	NA	0.729055
Rasgef1c	0.00403662	NA	NA
Rnf130	-0.0286906	NA	-0.112068
Tbc1d9b	-0.00739936	NA	0.631844
Sqstm1	0.00169292	NA	-2.08419
Mgat4b	0.00169292	NA	NA
Maml1	0.000213457	NA	NA
Canx	0.00563549	NA	-0.743951
Hnrnph1	0.00101352	NA	-0.732938
Rufy1	-0.00275437	NA	NA
Grm6	0.0102681	NA	NA
Gm12660	-0.0199327	NA	NA
Zfp2	0.0473539	-0.540526	NA
Zfp354b	-0.00266546	0.0367391	NA
Prop1	-0.0251325	-1.00016	NA
Zfp354a	0.0848224	-0.983603	NA
BC049762	-0.0014548	NA	NA
Clk4	-0.00187312	NA	-2.08417
Agxt2l2	0.0228622	0.073873	-0.678638
Hnrnpab	0.00942189	NA	0.770949
Rmnd5b	0.0203252	NA	NA
N4bp3	0.00840905	NA	NA
D930048N14Rik	0.00835647	NA	NA
0610009B22Rik	-0.005028	NA	NA
Phf15	-0.00408127	NA	NA
Cdkn2aipnl	0.00399922	NA	NA
Ube2b	-0.00408049	NA	-2.71139
Gm12204	-0.00408049	NA	NA
Skp1a	0.00725468	NA	-1.13762
Gm12207	-0.000400015	NA	NA
Tcf7	0.0254377	0.177638	NA
A630014C17Rik	-0.0520538	0.464565	NA
9530068E07Rik	0.00176232	NA	-0.233235
Fstl4	-0.0138384	NA	NA
Aff4	0.0124804	NA	-0.431636
Uqcrq	-0.00418531	NA	-0.148424
Gdf9	-0.00686318	NA	NA
Gm10447	0.0249538	0.309733	NA
Shroom1	0.024753	0.309371	NA
2008-09-01	-0.0421089	0.352527	0.768762
A430108G06Rik	-0.00761233	NA	NA
Kif3a	-0.00850063	NA	NA
Rad50	-0.0213582	NA	NA
Irf1	0.00580195	NA	-0.745485
Slc22a5	0.00760732	NA	-0.563323
Slc22a21	0.000357174	NA	NA
Slc22a4	0.00742354	NA	0.0901065
Pdlim4	0.049304	-0.125243	0.211984
P4ha2	-0.0247421	0.161061	NA
Acsl6	-0.0191285	-0.00189677	NA
Fnip1	0.00343299	NA	0.642866
Cdc42se2	0.0030574	NA	-1.83156
Hint1	0.00354198	NA	-1.64274
Anxa6	-0.000196989	NA	0.328908
Ccdc69	-0.0188668	NA	NA
Gm2a	0.00501389	NA	NA
Slc36a1	-0.0258372	0.275433	NA
G3bp1	-0.00164414	NA	0.317073
Glra1	0.00780154	NA	NA
Fam114a2	-0.000540955	NA	0.86456
Mfap3	-0.000458222	NA	NA
Galnt10	-0.0178604	NA	NA
Hand1	0.0944851	0.265931	NA
Cnot8	0.00738313	NA	1.93608
Zfp692	0.0254086	-0.285522	NA
Zfp672	-0.0031284	NA	-0.431042
1700047K16Rik	-0.0031284	NA	NA
Trim58	-0.0131341	0.279129	NA
Olfr315	0.0580747	-0.0785184	NA
Hist3h2ba	0.00114896	NA	NA
Hist3h2a	-0.00128587	NA	NA
Trim17	-0.00128587	NA	NA
2310058D17Rik	0.00172386	NA	NA
Trim11	0.00171608	NA	NA
A230051G13Rik	-0.000624773	NA	NA
2310033P09Rik	0.00167347	NA	NA
Arf1	0.000894473	NA	0.434922
Prss38	-0.0283363	-0.447586	NA
Snap47	-0.00178594	NA	NA
Jmjd4	-0.00553175	NA	NA
Zfp867	-0.0372584	-0.00814189	NA
4933439C10Rik	0.00641446	NA	NA
Olfr222	0.0302735	-0.979034	NA
Mprip	0.00245075	NA	0.969421
Pld6	-0.00932891	0.279487	NA
Flcn	0.014454	0.14209	NA
Gm16062	0.014454	0.140526	NA
Cops3	0.00290811	NA	0.631098
Nt5m	0.0432961	-0.724921	NA
1700013G23Rik	-0.00306708	NA	NA
Med9	-0.00306708	NA	NA
Pemt	-0.00345626	NA	NA
4930412M03Rik	-0.00144097	NA	NA
Srebf1	0.02165	-0.477984	-0.534695
Tom1l2	0.00432914	NA	1.16331
Lrrc48	0.00381499	NA	NA
Atpaf2	-0.00339752	NA	NA
4933439F18Rik	-0.000502868	NA	1.19505
Alkbh5	-0.000224613	NA	NA
Llgl1	0.0304555	NA	-0.176057
Flii	0.00120319	NA	-0.370525
Smcr7	0.00221364	NA	NA
Top3a	-0.0163556	0.871619	NA
Smcr8	0.00754791	0.340669	1.05152
Gm16515	0.00960269	NA	NA
Gm16516	0.00407793	NA	NA
Map2k3	0.0044554	NA	-1.18683
Aldh3a2	0.000271278	NA	-1.69286
Slc47a2	0.0115101	NA	NA
Slc47a1	0.0332879	-0.0306144	NA
Mfap4	0.0183862	-1.26319	NA
Mapk7	0.0117552	NA	NA
Epn2	0.00405353	NA	0.103374
Fam83g	0.0264536	-0.205953	NA
Ulk2	0.00381774	NA	NA
Akap10	0.000901227	NA	NA
Specc1	0.000964513	NA	NA
Adora2b	0.0110259	NA	NA
Zswim7	0.0125417	NA	NA
Ttc19	0.0104015	NA	-1.45211
Ncor1	0.00617773	NA	-0.892561
Pigl	0.00617455	NA	NA
Gm12279	-0.00267781	NA	NA
Ubb	-0.00267781	NA	-1.99147
Trpv2	-0.017584	0.846139	NA
BC046404	0.00534321	NA	NA
Mmgt2	0.00763023	NA	NA
Zfp287	-0.00495631	NA	NA
Zfp286	0.100951	-1.94075	NA
Fam18b	-0.00486073	NA	NA
Elac2	0.0320374	-0.0722775	0.944379
Arhgap44	0.00553012	NA	NA
Myocd	-0.00695322	NA	NA
Map2k4	0.00231769	NA	0.50854
Zkscan6	-0.00260404	NA	NA
Dnahc9	0.00826424	NA	NA
Gm12296	0.00826424	NA	NA
Tmem220	0.0624297	-0.921173	NA
2310004I24Rik	-0.0107017	NA	NA
Sco1	-0.0107017	NA	NA
Gas7	0.00518752	NA	2.47855
Usp43	0.0018057	NA	NA
9130017K11Rik	0.00643418	NA	NA
Ntn1	-0.0201513	0.203178	NA
Pik3r5	0.00907983	2.29795	NA
Myh10	0.0024343	NA	NA
Rpl26	0.00177134	NA	0.319138
Slc25a35	0.188425	-1.2295	0.710385
Aurkb	0.00834017	NA	NA
Tmem107	0.016374	NA	NA
Vamp2	-0.013474	NA	2.41354
Hes7	-0.0602068	0.344109	NA
Alox12b	0.186431	-0.607416	NA
Alox8	0.0431801	1.37893	NA
Gucy2e	0.000136385	0.203149	NA
Cntrob	-0.00323109	-0.164054	NA
Trappc1	-0.00372788	NA	NA
Kcnab3	0.0351468	0.612796	NA
A030009H04Rik	0.00406223	NA	NA
Chd3	0.00328546	NA	NA
Cyb5d1	-0.016357	0.52903	NA
Lsmd1	-0.0220474	0.448838	NA
Tmem88	0.0470096	-0.968785	NA
Efnb3	0.0641501	-0.659182	NA
Wrap53	0.0111655	NA	NA
Trp53	0.0113152	NA	1.32331
Atp1b2	0.00415942	NA	NA
Fxr2	-4.61009e-05	NA	NA
Sox15	0.0368383	-3.1295	NA
Eif4a1	0.00183816	NA	-0.659022
Senp3	0.0319826	-0.475879	0.0613211
2010012P19Rik	0.0319826	-0.476905	NA
BC096441	-0.0640985	0.358013	NA
Tnfsf13	-0.00308666	1.32464	NA
Polr2a	0.0161794	NA	-0.209102
Zbtb4	-0.023053	0.885014	-0.496397
Chrnb1	-0.0131553	0.0880988	0.52724
Fgf11	-0.00391381	NA	NA
Tmem102	0.0135388	NA	NA
4933402P03Rik	0.0533623	-1.31822	NA
Nlgn2	0.00160335	NA	NA
1810027O10Rik	0.0025148	NA	-0.270543
Plscr3	0.0987566	-1.01741	2.35483
Kctd11	-0.0417397	0.402244	NA
Gps2	0.0050811	0.0136349	1.38885
Eif5a	-0.000710693	NA	-1.66052
Slc2a4	-0.0161123	NA	NA
Cldn7	-0.0201715	-0.00420005	NA
Rai12	-0.0133892	NA	0.0129342
Ctdnep1	-0.00326567	NA	NA
Phf23	0.012745	NA	-0.353419
Dvl2	-0.00217896	0.164267	2.25423
Slc16a11	0.0116148	NA	NA
Bcl6b	-0.0384738	0.834543	NA
0610010K14Rik	-0.0134079	NA	-1.26982
Rnasek	-0.0125223	NA	-0.516848
Alox12	0.022604	NA	NA
Alox12e	0.0106901	0.942248	NA
Alox15	0.148035	-0.313559	NA
Pelp1	-0.00464047	0.07699	NA
Arrb2	0.00947103	NA	NA
Med11	-0.00158057	NA	NA
Cxcl16	0.0135554	-0.00758437	NA
Zmynd15	0.00961986	0.0087313	NA
Gltpd2	0.0146834	0.598159	NA
Pld2	-0.0149374	0.318183	NA
Mink1	0.00552903	NA	NA
4930544D05Rik	-0.195633	2.02907	NA
Slc25a11	0.0154871	NA	-0.358348
Rnf167	0.0266436	-0.386688	0.14888
Pfn1	0.00691792	NA	-1.14826
Gm12319	0.0266051	0.520805	NA
Eno3	0.0674219	0.910219	NA
Spag7	-0.0577088	1.0746	-0.21923
Camta2	-0.00111877	NA	0.478905
Inca1	0.00237507	NA	NA
Kif1c	0.0019225	NA	-0.62286
Zfp3	0.00945672	NA	NA
Rabep1	-0.00180393	NA	-0.00700818
Nup88	0.00331264	NA	0.477028
Rpain	0.00406534	NA	-2.20242
C1qbp	-0.00352774	NA	-0.0902047
Dhx33	0.000464112	NA	0.91681
Derl2	-0.00360289	NA	1.49265
Mis12	-0.00381674	NA	NA
6330403K07Rik	-0.0299176	-1.00717	NA
Fam64a	0.0514834	0.78261	NA
Pitpnm3	0.00213393	NA	NA
4933427D14Rik	-0.0198735	NA	NA
Txndc17	-0.0200897	NA	-1.29229
Slc13a5	0.0142403	-0.32633	NA
1700051A21Rik	0.0163685	-0.354458	NA
Fbxo39	-0.0568523	0.592236	NA
Mybbp1a	0.000435127	NA	0.459404
Ube2g1	0.000220588	NA	-0.538556
Ankfy1	-0.00895507	0.226129	-0.280976
Atp2a3	-0.00334809	0.00656264	NA
1200014J11Rik	0.00732013	NA	NA
P2rx5	0.061246	-0.630766	NA
Tmem93	0.0106724	NA	-1.03079
Tax1bp3	0.0106383	NA	NA
Ctns	-0.000276711	NA	NA
Shpk	0.00267868	NA	NA
Rap1gap2	0.000342753	NA	NA
E130309D14Rik	0.00544374	NA	NA
1300001I01Rik	-0.00242385	NA	0.81149
Pafah1b1	-0.00356418	NA	-2.19498
Mnt	-0.000530711	NA	NA
Sgsm2	-0.00432838	NA	NA
Tsr1	-0.0030695	NA	-0.717506
Srr	-0.00608049	NA	1.24527
Smg6	-0.00608049	NA	0.0366446
Hic1	-0.0806611	0.827059	NA
Ovca2	-0.0339516	0.693273	-0.382331
Rpa1	0.00315028	NA	NA
Smyd4	0.00315028	NA	NA
Wdr81	0.0271255	-0.436643	NA
2210403K04Rik	0.00887134	NA	-0.889482
Tlcd2	0.0088647	NA	-0.1125
Prpf8	0.0207546	NA	-0.492107
Rilp	0.0400804	-0.81986	NA
Scarf1	-0.0383507	1.19345	NA
Slc43a2	-0.00341699	NA	NA
Inpp5k	0.00814527	NA	-0.336787
Myo1c	0.0288585	NA	2.20366
Crk	0.00137739	NA	-0.301735
Ywhae	0.00266149	NA	-1.41505
1700016K19Rik	0.0722395	-0.649572	NA
Fam101b	0.000511187	NA	NA
Vps53	0.0159764	NA	NA
Fam57a	0.0159764	NA	NA
Gemin4	-0.00134883	NA	NA
Dbil5	-0.00134883	NA	NA
Nxn	-0.0055925	NA	NA
Abr	0.0025451	NA	NA
Bhlha9	-0.0325081	-0.215392	NA
Cpd	0.00413541	NA	NA
Slc6a4	-0.0200822	0.0965227	NA
Ccdc55	-0.0023345	NA	NA
Ssh2	-0.0029413	NA	-0.985266
Coro6	0.0239269	-0.418485	1.02645
Ankrd13b	-0.0074689	NA	NA
Trp53i13	-0.0256368	-0.24903	NA
Abhd15	-0.0193566	-0.11718	NA
Taok1	-0.000267573	NA	-0.779759
Nufip2	0.00999241	NA	1.02787
Myo18a	-0.00401211	NA	NA
Gm11190	0.00947876	NA	NA
Sez6	-0.000855582	NA	NA
A030003K02Rik	-0.0424881	0.624455	NA
Dhrs13	-0.00160578	NA	NA
Traf4	-0.00291865	-0.015334	0.555274
Nek8	0.00216575	NA	NA
Tlcd1	0.00198285	NA	-2.78064
Rab34	0.00335805	NA	-0.593714
Proca1	-0.0217396	0.0290499	NA
Supt6h	0.00450762	NA	-0.304718
Sdf2	0.0030842	NA	-0.987275
2610507B11Rik	-0.00371265	NA	-0.537972
Spag5	0.00635994	NA	NA
Aldoc	0.0348402	3.65316	NA
Pigs	0.00755172	NA	NA
Unc119	0.053492	-0.488097	NA
Foxn1	0.108776	-0.240296	NA
Slc46a1	-0.0393502	1.69519	NA
Tmem199	0.00145086	NA	NA
Poldip2	0.00145086	NA	0.660516
Tnfaip1	0.00920566	NA	0.0957284
Ift20	0.00920566	NA	-0.911705
Nlk	0.133217	-1.87427	NA
Fam58b	0.0294281	0.336932	NA
1810012P15Rik	0.000198653	NA	NA
Ksr1	0.000565916	NA	NA
Wsb1	0.00052828	NA	-1.27214
Nf1	-0.00531252	NA	0.314432
Suz12	0.000396009	NA	NA
Crlf3	-0.0080873	NA	NA
Atad5	0.0133176	NA	NA
Rhot1	-0.00533477	NA	1.2365
Zfp207	0.012662	NA	-1.1899
Psmd11	-0.00634571	NA	-0.678381
Myo1d	0.00400371	NA	NA
Cct6b	-0.0114366	NA	NA
Zfp830	-0.0114366	NA	0.222548
Gm11423	0.00566571	NA	NA
Lig3	0.00566571	NA	NA
Rffl	-0.00697612	NA	NA
Nle1	0.0228082	0.0322606	0.946961
Gas2l2	-0.0567468	1.07765	NA
Mmp28	0.00837227	NA	NA
Taf15	-0.00320762	NA	-0.488127
Heatr6	0.00433173	NA	1.23734
Gm12576	0.0268289	0.0747493	NA
Hnf1b	0.0230047	0.459463	NA
Synrg	-0.00330436	NA	1.66657
Dusp14	-0.00796373	NA	NA
Tada2a	-0.00343241	NA	NA
Acaca	-0.00339062	NA	NA
Aatf	0.00197869	NA	NA
Lhx1	-0.00130791	NA	NA
1500016L03Rik	0.0046028	NA	NA
Mrm1	0.00138975	NA	NA
Dhrs11	-0.0121202	NA	NA
4930502E09Rik	-0.0107606	NA	NA
Ggnbp2	0.00251463	NA	-1.73373
Pigw	-0.000709958	NA	NA
Myo19	-0.000431403	NA	NA
Car4	-0.0182632	-0.389732	NA
Usp32	-0.0088341	NA	2.05887
Appbp2	-0.00455913	NA	-0.488851
D630032N06Rik	-0.00455913	NA	NA
Ppm1d	0.00542386	NA	NA
Bcas3	0.0103507	NA	NA
2610027K06Rik	0.0219611	NA	NA
Tbx2	0.0133719	NA	NA
Tbx4	0.0060457	-0.420107	NA
Brip1	0.0188886	NA	NA
4632419I22Rik	0.0188886	NA	0.223456
Med13	0.000487579	NA	1.29276
Rnft1	0.00108878	NA	0.291151
Rps6kb1	-0.00065343	NA	-0.287064
Tubd1	-0.00065343	NA	NA
Vmp1	-0.00159205	NA	-0.532441
Ptrh2	0.00156702	NA	NA
Cltc	-0.000272319	NA	-1.15198
Dhx40	0.00239472	NA	-1.10139
Ypel2	-0.00344503	NA	NA
Gdpd1	-0.00694898	NA	NA
Gm11479	-0.00341573	NA	NA
1200011M11Rik	0.00268905	-0.01417	NA
Gm11491	0.00309367	NA	NA
Trim37	0.00309367	NA	NA
Ppm1e	-0.000598238	NA	NA
Mtmr4	0.00666994	NA	NA
Supt4h1	0.00586518	NA	-0.877192
Bzrap1	-0.0632899	0.379608	NA
Gm11505	0.108404	0.518901	NA
Dynll2	0.00962219	NA	-0.224021
Gm11508	-0.00445594	NA	NA
Srsf1	-0.00439685	NA	-0.296017
Vezf1	-0.000251425	NA	-1.19855
2210416O15Rik	-0.00193549	NA	NA
Cuedc1	0.000250852	NA	0.239027
Mrps23	0.0336302	-0.494953	NA
Msi2	-0.00835176	NA	0.0880005
C030037D09Rik	-0.00696641	NA	NA
Akap1	0.00718187	NA	NA
Nog	-0.00326938	NA	NA
Gm2018	-0.00326938	NA	NA
Hlf	0.00327437	NA	NA
Stxbp4	0.000594513	NA	NA
Cox11	0.000594513	NA	NA
Tom1l1	0.0190764	NA	NA
Kif2b	-0.0498498	-1.57659	NA
Car10	0.00744126	NA	NA
Nme2	0.000274263	NA	-1.84053
Spag9	0.000458835	NA	-0.821838
Tob1	-0.00170815	NA	2.04928
Wfikkn2	-0.083181	-0.522535	NA
Luc7l3	0.00173686	NA	-1.344
Ankrd40	-0.0314281	0.0600076	NA
Cacna1g	0.0236571	0.115424	NA
Spata20	0.14512	0.615144	NA
Epn3	-0.0492063	0.431477	NA
Mycbpap	0.028608	-0.114295	NA
Rsad1	0.0115679	NA	NA
Acsf2	0.0300334	-0.610089	NA
Chad	0.085441	0.969056	NA
Lrrc59	0.00679158	NA	1.88623
Ppp1r9b	0.00759332	NA	NA
Pdk2	-0.0460957	0.550325	NA
Itga3	0.0194767	NA	NA
Dlx3	0.00766225	0.126349	NA
Myst2	0.00220454	NA	0.73068
Gm11520	0.00220454	NA	NA
Gm11521	0.00321648	NA	NA
Fam117a	0.00125451	NA	NA
Spop	0.00141293	NA	0.727138
Nxph3	-0.00296784	0.215467	NA
1110035M17Rik	0.00732482	NA	NA
Zfp652	0.00732482	NA	NA
Phospho1	0.00948669	NA	NA
Gm11527	-0.00189583	NA	NA
4833417C18Rik	-0.0039291	NA	NA
B4galnt2	0.00540256	NA	NA
Igf2bp1	-0.00168331	NA	NA
Ube2z	0.000875845	NA	0.408319
Atp5g1	0.0128562	NA	-0.363938
Hoxb13	0.00780309	NA	NA
Gm11538	0.0053008	NA	NA
Gm53	-0.00599494	0.411255	NA
Hoxb9	0.00866057	NA	NA
Hoxb8	0.0170937	NA	NA
Hoxb7	0.01478	NA	NA
Hoxb5	0.000520202	NA	NA
Hoxb4	-0.0400645	-0.592513	NA
Mir10a	0.00649272	NA	NA
Hoxb3os	0.0168063	0.356711	NA
Hoxb2	-0.000358544	NA	NA
Hoxb1	0.000826475	NA	NA
Cbx1	-0.00897656	NA	-0.842928
Nfe2l1	-0.0022984	NA	0.685976
Copz2	-0.0150675	NA	-0.831529
Gm11523	0.0279604	0.498698	NA
Cdk5rap3	0.0313063	NA	NA
D030028A08Rik	0.0332667	NA	NA
Pnpo	-0.0366718	-0.111353	NA
Gm11574	-0.0341499	-0.11685	NA
Osbpl7	-0.0447225	0.0646502	NA
Tbkbp1	-0.000675245	NA	NA
Kpnb1	-0.00271017	NA	1.56121
Npepps	-0.00418255	NA	-0.324388
Gm11592	-0.0057535	NA	NA
Arhgap23	0.0486026	-0.816315	1.0177
4933428G20Rik	0.0157311	0.198543	NA
Srcin1	-0.00739173	NA	NA
Gm11611	-0.0640267	0.429925	NA
Gm11613	0.0267445	0.0839576	NA
Psmb3	-0.0206488	0.348891	-0.159815
Rpl23	-0.0216665	NA	-0.732443
Lasp1	-0.00753527	NA	0.892962
Fbxo47	0.0446616	-0.416899	NA
Gm11630	0.0446616	-0.426086	NA
Plxdc1	0.0346173	-0.417293	NA
Cacnb1	0.00260907	NA	NA
Gm11629	0.00260907	NA	NA
Rpl19	0.00244604	NA	-0.141521
Stac2	-0.00202736	NA	NA
Fbxl20	-0.000686029	NA	NA
Med1	-0.0175757	NA	1.07205
Cdk12	-0.00351869	NA	-1.3832
Neurod2	0.0060634	NA	NA
Ppp1r1b	0.0315112	0.877245	NA
Tcap	0.0804205	0.0603271	NA
Pnmt	0.0268922	0.0850876	NA
Erbb2	0.0187349	NA	1.12677
1810046J19Rik	0.042937	-0.204144	0.143362
Gm12352	0.125089	-1.08543	NA
Ikzf3	0.00795098	NA	NA
Zpbp2	-0.0210138	NA	NA
Ormdl3	0.00136338	NA	1.01217
Gm12	0.0289626	0.151826	NA
Psmd3	9.14843e-05	NA	-0.824317
Gm12356	0.00480557	NA	NA
Gm12359	0.00199805	NA	NA
Rapgefl1	0.152349	-1.55209	NA
Igfbp4	-0.0104364	1.18395	-3.1479
Smarce1	-0.00344493	NA	-0.477887
Gm11940	0.0527723	-0.622415	NA
Krtap4-16	-0.0490475	1.29611	NA
Gm11570	-0.0172885	-0.954981	NA
Krtap17-1	0.0800311	-1.18929	NA
Eif1	0.00285509	NA	-0.091141
Hap1	0.008236	NA	NA
Jup	0.0176191	NA	0.748608
Nt5c3l	0.0408059	-0.599304	NA
Klhl10	0.0406816	-0.721597	NA
Klhl11	-0.000709127	NA	NA
Acly	0.00692767	NA	1.49788
Dnajc7	-0.00188319	NA	-0.856343
Nkiras2	0.00125601	NA	NA
Dhx58	0.12379	-1.06767	NA
Kcnh4	-0.00264987	NA	NA
Hcrt	0.0617254	-0.970447	NA
Ghdc	-0.0769745	0.332543	NA
Stat5b	0.00544722	NA	0.429557
Stat5a	0.00731014	NA	1.95617
Stat3	-0.00325507	NA	0.0788641
Ptrf	-0.00260767	NA	0.930009
Naglu	0.0412749	-0.490623	NA
Hsd17b1	-0.0170386	1.12763	NA
Psmc3ip	0.00871123	-0.0729131	NA
Fam134c	0.00542128	NA	NA
Tubg1	0.00522741	NA	NA
Tubg2	-0.0131919	0.226987	NA
Plekhh3	-0.000775934	NA	NA
Cntnap1	-0.00215583	NA	NA
Ezh1	-0.0278393	0.30562	0.940175
Ramp2	0.00398316	NA	1.75534
Vps25	-0.00493345	NA	0.354242
Wnk4	-0.00683761	NA	NA
Becn1	-0.00592771	NA	-0.844731
Psme3	0.0153031	NA	-2.09128
Aarsd1	0.00135288	NA	0.782946
Rundc1	0.00135288	NA	1.03576
Rpl27	0.0350807	-0.573937	-2.72913
Arl4d	-0.0213016	0.872143	-0.657263
Etv4	-0.0115641	-0.310877	NA
Pyy	0.000842268	-1.91022	NA
Nags	0.0160603	0.785809	NA
Gm11586	0.0299891	0.990926	NA
Tmem101	0.0427363	-0.682643	NA
Lsm12	0.00433692	NA	-1.56457
Hdac5	0.00996712	NA	1.95373
Atxn7l3	-0.0012512	NA	NA
Rundc3a	0.00870703	NA	NA
Slc25a39	0.00337041	NA	-0.321004
Fam171a2	-0.00144852	NA	NA
Gpatch8	0.00682713	NA	-0.52988
Fzd2	-0.00867808	0.030331	NA
Gm1564	-0.0291374	1.61958	NA
Ccdc43	-0.0159543	NA	-1.69085
Adam11	0.0389527	0.962978	NA
Gjc1	0.000876611	NA	NA
Eftud2	0.00314852	NA	0.0911422
Ccdc103	0.00208334	NA	NA
Kif18b	-0.00115772	NA	NA
Plcd3	0.0224435	-0.376683	NA
Acbd4	0.0231294	-0.306621	1.46651
Hexim1	0.0144852	NA	-0.242304
Hexim2	0.00399753	NA	NA
Fmnl1	-0.00438212	NA	NA
Gm20511	-0.0607465	0.777132	NA
4933400C05Rik	-0.0209667	0.206711	NA
Map3k14	0.00214083	NA	NA
1700028N14Rik	0.0021945	NA	NA
Arhgap27	-0.0430582	-0.448127	NA
Gm11648	-0.0588393	1.58164	NA
Gm11647	0.0193968	-0.104457	NA
Gm11641	-0.0299099	-0.315309	NA
Plekhm1	-0.00863984	NA	NA
Rprml	0.00994986	NA	NA
Gosr2	-0.00538269	NA	-0.806887
C130046K22Rik	-0.00511098	NA	NA
Nsf	0.0024673	NA	NA
Arf2	0.000199999	NA	1.06408
Mapt	0.001959	NA	-1.04342
Kansl1	0.00220367	NA	2.4701
Cdc27	-0.00235278	NA	NA
Myl4	-0.00235278	NA	NA
Itgb3	-0.0138843	NA	NA
Gm11639	0.00902519	0.4599	NA
Mettl2	0.00605964	NA	-1.28537
Mrc2	-0.00554342	NA	1.74544
2010-03-01	0.0808091	-0.718576	NA
Gm11638	0.0146774	-0.153095	NA
Tanc2	0.00319563	NA	1.13436
Cyb561	-0.0989966	-0.0324825	NA
Ace	0.0374132	0.0738924	NA
Dcaf7	0.00461364	NA	0.363598
5330430P22Rik	0.00409904	NA	NA
Taco1	0.00130185	NA	NA
Map3k3	-0.00382132	NA	-0.0116781
Limd2	0.00509248	NA	NA
Gm10840	0.00509248	NA	NA
Ccdc47	0.00212593	NA	0.85386
Ddx42	0.00226783	NA	1.31414
Scn4a	0.00783215	-0.40776	NA
Ern1	-0.00235759	NA	2.64656
Tex2	-0.00545163	NA	NA
Ddx5	-0.00122902	NA	-1.19932
Ccdc45	-0.00122687	NA	NA
Smurf2	-0.00112807	NA	-1.52399
Kpna2	0.00560402	NA	1.07668
1810010H24Rik	0.00798922	NA	NA
Bptf	-0.00384903	NA	-0.491929
Nol11	0.00275568	NA	-1.59607
Pitpnc1	0.00175186	NA	NA
Psmd12	-0.000917178	NA	-2.05965
A830035A12Rik	0.00470627	NA	NA
Helz	0.00828262	NA	0.934714
Ccdc46	0.00770565	NA	NA
Gm11696	0.00379342	NA	NA
Gna13	0.00335005	NA	0.886664
Amz2	0.00417078	NA	-0.282382
Wipi1	-0.00945123	NA	NA
Prkar1a	0.00108813	NA	0.141799
Fam20a	-0.00871801	NA	NA
Abca5	-0.000924921	NA	0.0756146
Kcnj2	-0.00954071	NA	NA
BC006965	-0.00590683	NA	NA
Sox9	-0.00784943	NA	0.580012
Slc39a11	0.0470729	0.0531292	NA
Sstr2	0.0216963	NA	NA
Cog1	0.0277788	NA	2.38809
D11Wsu99e	0.00751605	NA	-1.11335
D11Wsu47e	0.00683802	NA	NA
Cdc42ep4	0.0246405	-0.267333	NA
Ttyh2	0.0189463	-0.142891	2.08688
Kif19a	0.0760781	1.11745	NA
Rab37	0.00577792	NA	NA
Ict1	0.0095557	NA	NA
Atp5h	0.000423774	NA	-0.745389
Kctd2	0.00259664	NA	NA
Gm11695	0.0170685	-0.291158	NA
Slc16a5	0.0216577	-0.0379121	NA
Armc7	0.00991476	0.406515	NA
Nt5c	0.0686715	-0.885802	NA
Hn1	0.0197291	NA	-0.0518087
Nup85	-0.0117476	NA	1.60557
Gga3	0.0010784	NA	NA
Mrps7	-0.000841845	NA	0.145535
Mif4gd	0.00935974	NA	-0.874927
2310067B10Rik	0.0287606	-0.384388	NA
Caskin2	-0.00797855	NA	NA
Tsen54	0.0103802	NA	NA
Llgl2	0.0220728	-0.365536	NA
Myo15b	0.0626167	-0.892389	NA
Recql5	-0.0049555	NA	NA
Sap30bp	-0.010622	NA	1.97742
Itgb4	0.0109864	NA	NA
Galk1	0.0253192	NA	NA
Unk	0.0129645	NA	-0.587285
Unc13d	0.00317795	0.810915	NA
Trim47	-0.114734	0.126172	0.502241
Trim65	-0.0149739	-0.00673148	NA
Mrpl38	0.00367186	NA	-1.11515
Galr2	0.0102457	0.493869	NA
Exoc7	-0.00879655	-0.254051	NA
Foxj1	0.0273213	-0.338295	NA
Fam100b	0.00132623	NA	NA
Qrich2	0.00416684	-1.10409	NA
Sphk1	0.0319555	-0.102973	0.521234
Ube2o	0.00411525	NA	NA
Cygb	0.0503597	-0.348697	NA
Gm11744	0.0647784	-0.501537	NA
St6galnac2	0.00168713	0.0330787	NA
Jmjd6	-0.00418795	NA	1.15243
1110005A03Rik	-0.00418674	NA	-1.02843
Srsf2	0.00313869	NA	-1.9353
Mfsd11	0.00314865	NA	-1.72813
Mgat5b	0.0205551	NA	NA
Sec14l1	0.00300122	NA	-0.661845
2009-09-01	0.0235812	-0.600407	-0.0873421
Gm11723	0.0866342	-0.441254	NA
Gm11724	-0.0644968	1.6872	NA
Socs3	-0.00658828	NA	-1.36853
Cant1	0.00973183	-0.119578	NA
Gm11750	-0.0690674	NA	NA
Eif4a3	-0.00701934	NA	-1.66941
Sgsh	0.0121395	-0.248515	NA
Slc26a11	0.0102019	-0.263204	NA
Gm11767	0.00575746	NA	NA
Baiap2	0.00449481	NA	-0.700185
2410002I01Rik	-0.0203919	0.266909	NA
1810043H04Rik	6.75942e-05	NA	NA
Slc38a10	0.00723716	NA	1.31962
Gm11769	0.0143894	NA	NA
2810410L24Rik	0.00672316	NA	NA
2900052L18Rik	-3.6935e-05	NA	NA
Bahcc1	0.000259268	NA	NA
Actg1	0.00209357	NA	-0.830868
0610009L18Rik	0.00197916	NA	NA
Fscn2	0.0294688	1.59367	NA
2310003H01Rik	0.0362707	-0.521443	NA
Nploc4	0.0028958	NA	NA
1810049H13Rik	0.00429218	-0.191568	NA
Ccdc137	0.00185222	-0.303596	NA
Arl16	-0.00287834	NA	NA
Hgs	-0.00287834	NA	NA
Mrpl12	-0.00649344	0.0774466	-0.735139
Gm11788	0.0230218	NA	NA
Slc25a10	0.00443875	NA	NA
Gm11789	-0.0157784	-0.5681	NA
Gcgr	-0.0103072	-0.852157	NA
Fam195b	-0.0225885	0.41588	0.15736
Ppp1r27	-0.0228448	0.376387	NA
P4hb	0.000362605	NA	0.673566
Arhgdia	0.0132076	NA	-1.16593
Alyref	0.00460832	NA	-0.466839
Anapc11	0.00555627	NA	-1.10369
Npb	0.0971387	0.406718	NA
Pcyt2	-0.0530551	0.559519	NA
Sirt7	0.0697375	0.0931792	NA
Pycr1	0.0418667	-0.313813	NA
Myadml2	-0.0137573	-1.3545	NA
Gm11768	-0.00795888	-1.46562	NA
4732444A12Rik	-0.00616125	NA	NA
Aspscr1	0.00361745	NA	NA
Stra13	0.0395218	-0.0113493	NA
Lrrc45	0.0457144	-0.0624919	NA
Rac3	0.0731998	-0.758183	NA
Dus1l	-0.00532103	-0.0100454	NA
Fasn	0.00104011	NA	1.20008
Slc16a3	0.0425935	-1.08104	NA
Csnk1d	0.0171469	NA	0.547636
Uts2r	0.0434897	0.470013	NA
1110031I02Rik	0.0121139	0.367104	NA
Hexdc	0.012549	0.300543	NA
Wdr45l	0.0062402	NA	-0.779654
Rab40b	-0.00439509	NA	NA
Fn3krp	0.00233464	NA	NA
Fn3k	0.0191325	NA	NA
Tbcd	0.0626585	-0.36939	NA
Gm15643	-0.0813903	1.2155	NA
Ptchd3	-0.0813903	1.19987	NA
Gm9631	0.0456665	-0.220065	NA
1700012B15Rik	0.0307998	0.164483	-1.68857
Rab10	0.00107534	NA	-2.092
Kif3c	-0.0469945	0.834712	NA
1110002L01Rik	0.00218103	NA	NA
Asxl2	0.00218103	NA	NA
Dtnb	0.00257308	NA	1.16115
Dnmt3a	-0.00263636	NA	NA
Dnajc27	0.00408498	NA	NA
Adcy3	0.0374573	-0.537746	NA
Cenpo	0.00665306	NA	NA
2410017P09Rik	0.00880818	NA	NA
Ncoa1	0.00199521	NA	-0.401481
Gm3625	-0.00103882	NA	NA
Itsn2	-0.00103882	NA	-1.11278
A830093I24Rik	-0.00060466	NA	NA
Pfn4	-0.00060466	NA	NA
Fkbp1b	0.0146341	NA	NA
BC068281	0.00437895	NA	NA
Ubxn2a	-0.00142943	NA	-2.01974
Atad2b	0.00418146	NA	NA
Klhl29	0.00153638	NA	NA
2810032G03Rik	0.00106244	NA	NA
Apob	0.0387429	-0.819954	NA
Gdf7	-0.0358473	-0.157406	NA
Hs1bp3	0.140683	-1.91952	NA
Rhob	-0.0031605	NA	1.45186
Pum2	-0.00545979	NA	-0.0245264
Laptm4a	-0.00232801	NA	-0.942025
Matn3	0.000262191	-0.4284	NA
Ttc32	0.000218037	NA	NA
Osr1	0.0172495	1.4205	NA
Rdh14	0.00542055	NA	NA
Kcns3	0.00282602	NA	NA
Msgn1	0.150926	0.332413	NA
Gen1	-0.00265378	NA	NA
Smc6	-0.00265378	NA	-0.47189
Vsnl1	-0.0222517	0.345074	NA
Rad51ap2	0.00677899	NA	NA
Fam49a	0.00392647	NA	-0.370044
Nbas	0.00211434	NA	NA
Trib2	0.00241024	NA	NA
E2f6	0.00589316	NA	NA
Pqlc3	0.0347873	NA	-0.122828
Kcnf1	0.00567804	0.511335	NA
Hpcal1	0.00083583	NA	NA
5730507C01Rik	-0.00212599	0.204955	NA
Gm5784	0.0395149	0.773545	NA
Gm9257	0.100549	0.358586	NA
Gm10479	0.0560702	0.528695	NA
Asap2	0.00158455	NA	NA
Itgb1bp1	0.00365961	NA	NA
Cpsf3	-0.0048251	NA	NA
Adam17	0.000933586	NA	0.440692
Ywhaq	0.00564774	NA	0.0605298
2410018L13Rik	0.015621	NA	NA
9030624G23Rik	-0.00234242	0.505803	NA
Gm9312	-0.0547726	-0.278418	NA
Grhl1	0.00405436	NA	NA
Cys1	0.00777969	NA	NA
Rrm2	0.00461293	NA	NA
Id2	-0.0181259	NA	-1.82546
Sox11	0.0111685	NA	NA
Rps7	-0.00393051	NA	-1.77975
Adi1	-0.00398063	NA	NA
Ttc15	-0.0562776	0.769155	NA
Tssc1	0.0125423	NA	NA
Sntg2	-0.00276581	NA	NA
Fam150b	0.00252852	NA	NA
Acp1	0.000623412	NA	-0.63204
Sh3yl1	0.000917087	NA	NA
Fam110c	-0.000795715	NA	NA
Lamb1	-0.00188576	NA	NA
Dld	-0.0100284	NA	-0.380382
Cbll1	0.00324225	NA	NA
Slc26a4	-0.000159984	NA	NA
Bcap29	0.00896722	NA	-1.92449
Dus4l	-0.00341705	NA	NA
Cog5	-0.00341705	NA	-2.29613
Hbp1	-0.00459917	NA	-1.79622
2010109K11Rik	-0.00195628	NA	NA
Nampt	0.00242926	NA	-1.86201
Sypl	0.0117007	NA	-1.77085
F730043M19Rik	0.0361106	-0.158573	NA
Atxn7l1	0.0329521	-0.0594472	0.123761
Twistnb	0.00943098	NA	NA
Ferd3l	0.0120469	NA	NA
Twist1	0.00133564	NA	NA
Snx13	0.00823847	NA	NA
Ahr	0.00163302	NA	0.239804
Tspan13	-0.00281748	NA	NA
Bzw2	-0.000168606	NA	1.65011
Ankmy2	0.000682726	NA	NA
D630036H23Rik	0.00293062	NA	NA
Ispd	0.00577867	NA	NA
Meox2	-0.0024217	NA	NA
Etv1	0.013229	NA	NA
Arl4a	0.000207641	NA	-0.909349
4930555J06Rik	0.000207641	NA	NA
Scin	0.00311961	NA	NA
Gm7008	-0.0135983	NA	-0.997551
Zfp277	-0.00130619	NA	NA
Dock4	-0.000537353	NA	NA
Immp2l	0.00410568	NA	NA
Dnajb9	-0.00172099	NA	-3.8079
Pnpla8	-0.00648251	NA	-0.1172
Nrcam	-0.00332853	NA	NA
Stxbp6	0.00461205	NA	NA
Nova1	0.0065551	NA	NA
Foxg1	0.00112935	NA	NA
3110039M20Rik	0.00335277	NA	NA
Gm9804	-0.00351194	NA	NA
G2e3	-0.00502879	NA	NA
Coch	0.00348154	NA	0.894611
Strn3	0.0013239	NA	-0.342282
Ap4s1	0.0032618	NA	-0.194882
Heatr5a	-0.00218211	NA	NA
Npas3	-0.000567588	NA	NA
Egln3	-0.00309492	NA	NA
1110002B05Rik	0.00597966	NA	0.327353
Snx6	-0.0225027	NA	-2.2016
Cfl2	-0.00362424	NA	-2.86198
2700097O09Rik	0.000519307	NA	NA
Ppp2r3c	0.0325156	NA	NA
1110008L16Rik	0.030382	NA	NA
Nfkbia	0.00134011	NA	0.00530834
Aldoart2	-0.0367886	0.326296	NA
Ralgapa1	-0.00339651	NA	NA
Brms1l	0.00388524	NA	NA
Nkx2-1	0.00825764	NA	NA
Gm15524	-0.0070912	-0.243166	NA
Pax9	0.0243296	0.481085	NA
Slc25a21	-0.0140113	NA	NA
Prps1l3	0.000627244	NA	NA
Mipol1	0.000627244	NA	NA
Foxa1	-0.000565842	NA	NA
Sstr1	-0.0213115	-0.214098	NA
Clec14a	0.000660267	NA	NA
Sec23a	0.000472416	NA	NA
Sip1	-0.00174412	NA	NA
Pnn	-0.00747691	NA	0.406406
Ctage5	-0.00148206	NA	0.563936
Fbxo33	0.00114627	NA	-1.27559
Lrfn5	0.000697606	NA	NA
Gm527	-0.00406553	NA	NA
Klhl28	-0.00368073	NA	NA
Fam179b	-0.0032675	NA	-0.348833
Prpf39	0.00338676	NA	-0.913299
Fkbp3	0.00368036	NA	-0.737839
Fancm	0.0066687	NA	NA
Mis18bp1	-0.00246866	NA	NA
Mdga2	0.00319752	NA	NA
Rps29	-0.0020031	NA	1.20268
Lrr1	-0.00339019	NA	NA
1110034A24Rik	-0.000285164	NA	NA
Klhdc1	-0.00410087	NA	NA
Klhdc2	0.000191455	NA	-0.677935
Sos2	-0.00127496	NA	-0.302745
Cdkl1	0.00727549	NA	NA
4930512B01Rik	0.0107423	NA	NA
Map4k5	0.00190549	NA	0.659984
Atl1	0.00167845	NA	NA
Sav1	0.00329048	NA	NA
F730035M05Rik	0.0194453	0.159891	NA
Trim9	-0.00995189	NA	NA
Tmx1	-0.00313213	NA	0.740346
Actr10	0.00431361	NA	0.471965
Psma3	-0.00431711	NA	-1.08533
3110056K07Rik	0.00957036	NA	NA
Arid4a	0.0101697	NA	-0.213976
Tomm20l	0.0215978	-0.93615	NA
Timm9	0.00199968	NA	-0.430867
2700049A03Rik	0.00169675	NA	NA
Dact1	0.00478647	NA	NA
Daam1	0.00275387	NA	0.79587
Gpr135	-0.010089	NA	NA
Rtn1	0.00733767	NA	NA
Dhrs7	0.0168663	NA	NA
Ppm1a	0.00211124	NA	0.326602
4930447C04Rik	0.00296509	NA	NA
Six6	0.00348036	NA	NA
Six1	-0.0267924	0.591646	-2.27204
Six4	0.007921	NA	NA
Trmt5	0.000802928	NA	NA
Slc38a6	0.000319253	NA	NA
Prkch	-0.00479422	NA	NA
Gm15283	0.0179372	NA	2.61029
Snapc1	0.0106449	NA	NA
Syt16	0.0092959	NA	NA
Kcnh5	-0.0019117	NA	NA
Rhoj	-0.00107109	NA	0.0739777
Ppp2r5e	-0.0035274	NA	-0.472644
Wdr89	-0.021587	0.251841	1.0139
Sgpp1	0.002521	NA	NA
Syne2	0.0013635	NA	1.53056
Akap5	0.0353475	-0.383464	NA
Zbtb25	-0.000140255	NA	NA
Zbtb1	-0.00025176	NA	NA
Hspa2	-0.00314956	NA	-1.36967
Ppp1r36	-0.00137899	-0.569069	NA
Plekhg3	0.0104411	NA	NA
Spnb1	0.0113337	NA	NA
Rab15	0.0232879	-0.0310254	NA
Max	-0.0103655	NA	0.446264
Fut8	0.00396381	NA	NA
Gphn	0.00017517	NA	NA
Mpp5	-0.00240573	NA	-1.11729
Atp6v1d	0.00930645	NA	0.141568
Eif2s1	0.00895169	NA	-1.44025
Plek2	-0.00579026	NA	NA
Plekhh1	-0.0038962	NA	NA
Arg2	0.00294832	NA	NA
Vti1b	-0.00102572	NA	-1.21202
Zfp36l1	0.00224389	NA	-0.40869
Actn1	-0.000647631	NA	NA
Dcaf5	0.000923506	NA	NA
Exd2	0.00210492	NA	NA
Galntl1	-0.00821794	NA	NA
Erh	0.0069406	NA	-0.253646
Slc39a9	0.00704518	NA	0.826906
0610009B14Rik	-0.002829	NA	NA
3830431G21Rik	-0.00120879	NA	NA
Gm1568	0.0312231	0.331724	NA
4933426M11Rik	-0.000302876	NA	1.26383
Srsf5	-0.0049115	NA	-1.09829
Smoc1	-0.0391858	0.0732941	-0.145915
Slc8a3	0.00517662	NA	NA
Gm20498	0.0335295	NA	0.402908
Synj2bp	0.0335295	NA	NA
Gm17191	0.00625569	NA	NA
6530401F13Rik	0.0335295	NA	NA
Pcnx	0.00764126	NA	1.13737
Rgs6	-0.00836734	NA	NA
Gm10006	-0.00888436	NA	NA
Dpf3	-0.00410073	NA	NA
Psen1	-0.00115591	NA	-0.491932
Papln	0.0254676	-0.0771587	NA
Numb	-0.000675883	NA	NA
Acot2	0.00904959	NA	NA
Acot1	0.0243684	-0.622818	NA
Acot4	0.0118475	NA	NA
Acot3	0.00271919	NA	NA
Acot5	0.0123984	NA	NA
Acot6	-0.00079989	NA	NA
Pnma1	-0.0566618	0.524312	NA
C130039O16Rik	-0.00506542	NA	0.0322194
Zfp410	0.00268055	NA	0.0644975
Fam161b	0.00156906	NA	NA
Coq6	0.00195809	NA	NA
Entpd5	-0.00367045	NA	NA
2900006K08Rik	-0.00367045	NA	NA
Aldh6a1	-0.000194158	NA	0.69103
Lin52	0.0015286	NA	NA
Vsx2	-0.00297837	0.544335	NA
Vrtn	0.0204334	0.316487	NA
Tmem90a	0.0120398	NA	NA
Npc2	0.0141452	-0.0694952	-0.723811
Isca2	0.00315216	NA	0.797282
Ltbp2	-0.00683727	NA	NA
D030025P21Rik	0.00585474	0.145786	NA
1110018G07Rik	-0.0055176	0.696126	NA
Fcf1	-0.0055176	0.71062	0.827232
Ylpm1	-0.00233082	NA	2.30472
Dlst	0.00545459	NA	0.8034
Rps6kl1	0.0926922	1.9094	NA
Pgf	0.0190315	0.473747	NA
Eif2b2	0.0040934	NA	1.98729
Acyp1	-0.0161609	-0.117128	NA
Fam164c	-0.0143566	-0.17097	NA
Nek9	0.000578163	NA	-0.134727
Tmed10	0.00199945	NA	-0.774433
Jdp2	0.0111926	NA	NA
Mfsd7c	0.0128401	0.156451	NA
0610007P14Rik	0.000133237	NA	NA
Ttll5	-0.00146553	NA	NA
Tgfb3	-0.00917649	NA	0.100419
1700020O03Rik	-0.0044171	NA	NA
Angel1	0.0206287	NA	NA
2310044G17Rik	0.00207731	NA	NA
Ngb	0.0238396	-0.534184	NA
Tmed8	0.00214531	NA	NA
Samd15	0.00199337	NA	NA
Vipar	-0.003011	NA	0.549752
Ahsa1	-0.0102821	NA	0.0445364
Ism2	-0.00741446	NA	NA
Sptlc2	0.00232619	NA	NA
Alkbh1	0.00218966	NA	0.0861495
2700073G19Rik	0.00219274	NA	NA
1810035L17Rik	0.00219274	NA	-0.221154
Adck1	-0.00212927	NA	NA
Tshr	0.00120305	NA	1.99737
Gtf2a1	0.000211569	NA	-0.321025
Galc	-0.00506371	NA	NA
Spata7	0.00457169	NA	NA
Ptpn21	-0.000993397	NA	NA
Zc3h14	0.0015877	NA	0.389908
Eml5	0.00362551	NA	-1.47554
2610021K21Rik	0.000460624	NA	NA
Tdp1	0.00042493	NA	NA
Kcnk13	0.00260623	NA	NA
Ttc7b	0.00794064	NA	NA
Rps6ka5	-0.00315442	NA	1.28634
Tc2n	-0.00179013	NA	NA
Trip11	-0.00905031	NA	-1.55984
Gm20036	-0.00905031	NA	NA
Atxn3	0.00900581	NA	NA
Cpsf2	0.00168398	NA	NA
Gm16339	0.0217058	NA	NA
Slc24a4	0.0105249	NA	NA
Lgmn	0.143041	-0.628548	NA
Golga5	-0.00217936	NA	NA
Chga	0.0351153	-0.964855	NA
D230037D09Rik	-0.00149928	NA	1.79977
Unc79	0.00677842	NA	NA
Otub2	0.0218901	NA	NA
Ddx24	0.00815844	0.175709	-0.276482
Ppp4r4	0.00609662	NA	NA
Gsc	0.00753743	0.490801	NA
Gm10000	0.0127148	0.571557	NA
4831426I19Rik	0.00411933	NA	NA
Glrx5	0.00278661	NA	1.6629
Tcl1	0.0973097	0.365397	NA
Bdkrb2	0.0136817	0.746425	NA
Atg2b	0.00143089	NA	NA
4933433P14Rik	0.00246251	NA	NA
Papola	-0.0045758	NA	-0.206698
Bcl11b	0.000257059	NA	NA
Setd3	0.00227564	NA	NA
Ccnk	0.00200069	NA	NA
Evl	-0.00398011	NA	NA
Degs2	-0.0274824	0.0443305	NA
Yy1	0.000453319	NA	NA
Slc25a29	-0.0134009	0.323716	NA
Wars	0.034351	NA	0.365237
Wdr25	0.034351	NA	NA
Gm17111	-0.0421436	1.00813	NA
Wdr20a	0.00645244	NA	NA
Zfp839	-0.0150753	NA	NA
Cinp	0.0055052	NA	NA
Tecpr2	0.0055052	NA	NA
Ankrd9	-0.0311776	0.458775	NA
Rcor1	0.00611882	NA	0.137642
Amn	0.0848369	-0.0726022	NA
Gm266	0.00543206	NA	NA
Eif5	0.00241909	NA	-2.37567
Mark3	0.00274705	NA	0.27203
Ckb	0.00530509	-0.174825	-0.5875
Trmt61a	-0.0016853	NA	NA
Bag5	-0.00691054	NA	0.803076
2810002N01Rik	-0.00691054	NA	NA
Klc1	-0.00124046	NA	-0.496766
Xrcc3	-0.0162468	NA	NA
Zfyve21	-0.00819145	NA	2.45652
Tmem179	0.00838698	0.212567	NA
Inf2	-0.0669251	0.200554	NA
Cdca4	0.00295487	NA	-0.229654
Gpr132	-0.141881	0.00501716	NA
Brf1	0.000448388	NA	-0.970173
Btbd6	0.0101406	-0.246221	NA
4930427A07Rik	-0.0210401	0.429677	NA
Tmem121	0.025997	0.0485601	NA
Vipr2	-0.00597419	NA	NA
Esyt2	-0.000264834	NA	-2.09078
Ncapg2	-0.0467557	0.466435	NA
Ptprn2	-0.0162345	0.396135	NA
Dnahc11	-0.00528794	NA	NA
Sp4	-0.00207545	NA	0.533233
Sp8	0.0056812	NA	NA
Itgb8	-0.00884069	NA	NA
Gdi2	-0.000602099	NA	-1.47564
BC016423	-0.000873683	NA	1.96493
Asb13	0.00627307	NA	NA
Net1	0.00653988	NA	NA
Klf6	0.00100722	NA	-0.612218
Pitrm1	-0.0113575	NA	-0.213673
Pfkp	-0.00494392	NA	1.58277
Wdr37	0.00576645	NA	NA
Idi1	0.00235729	NA	NA
Gtpbp4	-0.00127201	NA	-1.10315
Larp4b	0.000614335	NA	NA
Dip2c	0.0039423	NA	1.12992
Mtr	0.011839	NA	-0.280373
Actn2	0.0156611	NA	NA
Heatr1	0.000537375	NA	NA
Edaradd	-0.0186659	NA	NA
Ero1lb	0.0113643	NA	NA
Gpr137b	0.00833468	NA	NA
B3galnt2	-0.00102706	NA	0.594085
Ggps1	-0.000683463	NA	-0.148327
Arid4b	-0.00295551	NA	-2.11129
Hecw1	-0.00121993	NA	NA
Mrpl32	0.00762063	NA	-0.174214
Psma2	0.00762063	NA	-0.833591
Inhba	0.0106995	NA	NA
5033411D12Rik	-0.0053716	NA	NA
2810021B07Rik	-0.0053716	NA	NA
Rala	0.0040232	NA	0.615582
Amph	-0.00136284	NA	NA
Stard3nl	0.00956935	NA	NA
Epdr1	0.0101034	NA	0.90222
Sfrp4	0.0252042	0.484107	NA
Trim27	0.00854068	NA	-0.892191
Pgbd1	-0.000273358	NA	NA
4930470G03Rik	-0.00220132	NA	NA
Nkapl	-0.0101107	NA	NA
Gm11280	-0.00693937	NA	NA
Zfp184	-0.00693937	NA	NA
Pom121l2	0.0872641	0.336703	NA
Zfp322a	0.00879299	NA	NA
Abt1	-0.111466	1.34483	0.0935185
Btn1a1	0.00854304	NA	NA
Hist1h4f	0.00743749	NA	NA
Hist1h1d	0.00257527	NA	NA
Hist1h2be	-0.00400528	NA	NA
Hist1h1e	-0.00315497	NA	NA
Hist1h1c	0.00341917	NA	NA
Hist1h3c	0.0232049	NA	NA
Hist1h2bb	0.0225591	NA	NA
Hist1h4a	0.00240203	NA	NA
Hist1h3a	0.00105488	NA	NA
Gmnn	0.00553802	NA	NA
BC005537	0.00258225	NA	-0.501982
Acot13	0.00253909	NA	NA
Tdp2	0.00339676	NA	-0.771107
D130043K22Rik	-0.0123886	0.0746841	NA
Mrs2	-0.0012939	NA	NA
Nrsn1	0.00870281	NA	NA
Hdgfl1	0.0314898	-0.338473	NA
Sox4	0.00443151	NA	-0.0477676
E2f3	-0.000496022	NA	NA
Mboat1	0.0132595	NA	0.359789
Agtr1a	-0.00823927	NA	NA
Uqcrfs1	-0.00403936	NA	-1.11104
Dusp22	-0.00222065	NA	NA
Irf4	0.00633545	NA	NA
Gm11378	0.00410297	NA	NA
Foxf2	0.0075132	NA	NA
Gmds	-0.00679923	NA	NA
Wrnip1	8.2276e-05	NA	NA
D930007J09Rik	0.000698742	NA	NA
Serpinb6a	0.000927287	NA	-0.487991
1110046J04Rik	0.00147542	NA	NA
Ripk1	0.000927287	NA	-1.3482
Tubb2a	0.00321414	NA	0.842188
Tubb2b	-0.025038	NA	-0.741096
Prpf4b	0.000552063	NA	0.224313
Eci3	0.0908089	1.09552	NA
Gm16984	0.0858693	1.44587	NA
Lyrm4	-0.00131434	NA	NA
Fars2	-0.00131434	NA	NA
Rreb1	-0.00651839	0.648855	NA
Ssr1	0.00202101	NA	-0.322042
Cage1	0.000810457	NA	NA
Riok1	0.00162989	NA	0.0990935
Dsp	-0.00520983	NA	NA
Gm10129	-0.0058327	NA	NA
Snrnp48	0.00821925	NA	NA
Muted	-0.00252627	NA	NA
Eef1e1	-0.000738698	NA	0.622243
Slc35b3	0.00252381	NA	NA
Gm9979	-0.00305642	NA	NA
Tfap2a	-0.00840576	NA	NA
A730081D07Rik	-0.00416649	NA	NA
Pak1ip1	-0.00376266	NA	0.379494
Tmem14c	-0.0273124	0.60338	-0.0479994
Mak	0.0536217	-0.823452	NA
Elovl2	0.00959339	NA	NA
BC024659	-0.000558727	NA	NA
Tmem170b	-0.00416687	NA	-0.740184
Tbc1d7	-0.00980858	NA	NA
Gfod1	-0.00587298	NA	NA
Nol7	0.0284792	-0.475583	0.0101872
Ranbp9	-2.55303e-05	NA	NA
Ccdc90a	0.00369693	NA	NA
Rnf182	0.00784057	NA	NA
Cd83	0.00952477	-0.140376	NA
Jarid2	0.0161458	NA	0.545376
Dtnbp1	-0.00285382	NA	1.60855
Mylip	0.00718195	NA	NA
Gmpr	-0.00749664	NA	NA
Atxn1	-0.00125051	NA	NA
5033430I15Rik	-0.00147493	NA	NA
Rbm24	-0.00888961	NA	NA
Cap2	-0.00296177	NA	-0.333052
C78339	0.00190969	NA	NA
Nup153	0.00117869	NA	-0.312062
Nhlrc1	0.00300947	NA	NA
Tpmt	0.00273691	NA	NA
Kdm1b	-0.000200618	NA	NA
Dek	0.00696695	NA	-1.01202
Rnf144b	0.0130037	NA	NA
Id4	0.000133104	NA	NA
Zfp169	0.0592972	-1.0221	NA
A830005F24Rik	0.0570247	-0.88592	NA
Ptpdc1	0.0012092	NA	NA
Barx1	-0.00785416	0.0849987	NA
1110007C09Rik	0.0153147	NA	-0.997162
Cenpp	-0.00318573	NA	NA
Nol8	-0.00318573	NA	NA
Shc3	0.0128702	NA	NA
Cks2	-0.00315612	NA	NA
Secisbp2	-0.00857971	NA	NA
Sema4d	0.0167836	NA	NA
Diras2	-0.0104525	NA	NA
Syk	0.00554735	NA	NA
Auh	0.0275328	-0.216782	NA
Sptlc1	-0.0126919	NA	-1.07035
Msx2	0.0180274	NA	NA
Sfxn1	0.0143845	NA	NA
Hrh2	0.162292	-0.600277	NA
Cplx2	0.0042919	NA	NA
Thoc3	-0.000322732	NA	NA
4732471D19Rik	0.0135408	NA	1.80031
4833439L19Rik	0.00523419	NA	-1.2085
Nop16	-0.000497667	NA	-2.12127
Higd2a	-0.000130663	NA	-0.550765
Faf2	-0.00140929	NA	0.0732952
Rnf44	0.00290449	NA	1.63385
Tspan17	0.00376341	NA	NA
Uimc1	-0.00549784	NA	0.0318698
Zfp346	0.00784133	NA	NA
Fgfr4	-0.000738213	NA	0.604977
Nsd1	-0.073484	0.506964	-0.427258
Rab24	-0.0182853	0.114875	1.3817
Prelid1	-0.0191671	0.149965	-0.593188
Mxd3	-0.0059844	NA	NA
Lman2	0.0178334	NA	0.311291
Pfn3	0.0583948	-1.35588	NA
Grk6	0.000707275	NA	NA
Dbn1	0.00824572	0.125903	NA
Pdlim7	0.0284263	-0.49352	0.538801
Ddx41	0.0106074	-0.00878291	NA
Fam193b	-0.00964828	NA	NA
Tmed9	0.00507831	NA	-0.419876
Caml	0.0418006	-0.134418	NA
Ddx46	2.22087e-05	NA	0.937156
B230219D22Rik	0.00138014	NA	0.0291059
Txndc15	0.00624136	NA	0.740683
Pcbd2	4.53835e-05	NA	NA
Pitx1	0.0178199	NA	NA
H2afy	0.000518267	NA	0.190762
Cxcl14	-3.9718e-05	NA	NA
Fbxl21	0.000501386	NA	NA
Tgfbi	0.074677	-0.587407	NA
Smad5	0.000336898	NA	-2.22869
Spock1	0.0105757	0.0208718	NA
Klhl3	-0.0787521	0.640329	NA
Idnk	0.0289149	-0.00817864	NA
2210016F16Rik	0.00532737	NA	NA
Ntrk2	-0.00574225	NA	NA
Agtpbp1	-0.00368777	NA	NA
Naa35	-0.00368777	NA	-0.733026
Golm1	0.0159123	NA	NA
Isca1	0.00243596	NA	-1.10579
Etohd2	0.00243596	NA	NA
Gas1	0.000636531	NA	-1.87332
Dapk1	-0.0020661	NA	NA
Fbp1	0.00293731	NA	NA
0610007P08Rik	-0.00359549	NA	0.856881
Cdc14b	-0.00289744	NA	NA
1110018J18Rik	0.00391639	NA	0.623182
Ctsl	-0.00356905	NA	0.127451
Cdk20	0.00193103	NA	NA
Hiatl1	-0.0196447	NA	-0.690244
Gm10775	-0.0916467	0.284329	NA
Zfp369	0.00151608	NA	NA
Ptdss1	0.0024055	NA	0.824919
Zfp748	-0.00487337	NA	NA
Mtrr	-0.00656414	NA	NA
Fastkd3	-0.0112807	NA	NA
Adcy2	-0.00245378	NA	0.803352
Med10	0.0548402	-0.0656445	0.968685
BC018507	0.00187141	NA	NA
Adamts16	0.114667	0.815654	NA
Irx4	0.00131556	NA	NA
Ndufs6	0.00580684	NA	-0.629121
Mrpl36	-0.00922801	NA	-1.28242
Lpcat1	-0.00905949	NA	NA
Slc6a3	0.0156955	-0.311362	NA
Tert	-0.136618	0.736729	NA
Slc12a7	0.0219428	NA	NA
Nkd2	0.0242732	NA	NA
Trip13	0.0257829	NA	NA
Brd9	0.0255886	NA	0.234125
Slc9a3	0.016558	0.33197	NA
Pdcd6	0.00218363	NA	0.656518
Erap1	-0.00329242	NA	NA
Cast	-0.00292937	NA	-1.00006
Ell2	-0.00253495	NA	0.265664
Rhobtb3	0.00165567	NA	NA
Rfesd	0.00490805	NA	NA
Gpr150	0.000819432	NA	NA
Arsk	-0.00459159	NA	NA
Ttc37	-0.00589576	NA	NA
Gm10760	-0.00253999	NA	NA
Mctp1	-0.00254073	NA	NA
Ankrd32	-0.00107507	NA	NA
2210408I21Rik	-0.000469372	NA	NA
1700023H06Rik	0.00292885	NA	NA
[truncated: 7,610 more rows]
