# Supplementary material for: Ageing affects DNA methylation drift and transcriptional cell-to-cell variability in mouse muscle stem cells
Source: Nat Commun. 2019 Sep 25;10:4361. doi: 10.1038/s41467-019-12293-4 (PMC6761124; doi:10.1038/s41467-019-12293-4)
Supplement: Supplementary file 9 — Source Data [file 41467_2019_12293_MOESM9_ESM.xlsx]

## Sheet: Supp Fig 2
Supplementary Fig. 2 Raw data
Pax7-nGFP fraction	Lo		Mid Lo		Mid Hi		Hi		Total (Sum)
	Total nuclei	BrdU+	Total nuclei	BrdU+	Total nuclei	BrdU+	Total nuclei	BrdU+	Total nuclei	BrdU+
Young 1	174	2	346	3	506	1	114	1	1140	7
Young 2	94	2	388	2	512	0	85	0	1079	4
Young 3	92	5	237	4	248	0	90	0	667	9
Pax7-nGFP fraction	Lo		Mid Lo		Mid Hi		Hi		Total (Sum)
	Total nuclei	BrdU+	Total nuclei	BrdU+	Total nuclei	BrdU+	Total nuclei	BrdU+	Total nuclei	BrdU+
Old 1	55	1	0	0	175	1	40	0	270	2
Old 2	26	0	560	2	376	1	115	0	1077	3
Old 3	96	0	498	0	622	0	146	0	1362	0
